# Supplementary material for: Impact of Salmonella genome rearrangement on gene expression
Source: Evol Lett. 2022 Nov 19;6(6):426–37. doi: 10.1002/evl3.305 (PMC9783417; doi:10.1002/evl3.305)
Supplement: Supplementary file 2 — Supplemental Table S5: RNAseq [file EVL3-6-426-s003.xlsx]

## Sheet: Sheet1
	Raw reads			Filtered reads			Assembly information
Sample	Total reads	Read length N50 (bp)	Mean read length (bp)	Filtered reads	Read length N50 (bp)2	Mean read length (bp)3	Coverage	Number of contigs	Total length (Mb)	Genome Structure	Fragment arrangement
WT	93987	15251	8019	78814	15435	9352	154	1	4.8	GS 2.66	17’35642’
7	178989	10047	5582	144780	10217	6641	200	1	4.8	GS 2.66	17’35642’
U	136394	10030	4954	101078	10386	6355	134	1	4.8	GS2.57	1’24’6’5’37
8	361660	8161	4968	303526	8290	5686	360	1	4.8	GS19.9	1’24’3567
T	742517	11512	6349	637788	11705	7173	953	2	4.8	GS21.3	1’35642’7 and 1’6’5’35642’7**
EZ T	229085	16020	8228	193979	16212	9512	383	4	4.8		1’6’5’35642’7+
ISO T	546089	15857	9036	485918	15952	9983	1011	1	4.8	GS21.3	1’35642’7 and 1’6’5’35642’7++
LAT2	506348	11043	6379	442729	11162	7095	654	1	4.8	GS21.3	1’35642’7
Long-read information from the WT parent strain and 7 derivatives. Filtered reads have length greater than 1 kb and min_mean_q of 50. Coverage based on length of Ty2 genome.
**fragments 5 and 6 assembled on separate contig to rest of chromosome, mixed GS population
+ fragments 5 and 6 assembled on individual contigs, single GS population
++ all fragments assembled as single chromosomal contig, mixed GS population
