# Supplementary material for: Impact of Salmonella genome rearrangement on gene expression
Source: Evol Lett. 2022 Nov 19;6(6):426–37. doi: 10.1002/evl3.305 (PMC9783417; doi:10.1002/evl3.305)
Supplement: Supplementary file 3 — Supplemental Table S6: Significant differentially expressed genes [file EVL3-6-426-s002.xlsx]

## Sheet: WTvs7
Gene ID	Base mean	log2(FC)	StdErr	Wald-Stats	p-value	p-adj	Gene Name	Start	End	Fragment number	COG category
t4349	2868.81	-1.5567	0.158686	9.80993	1.0204e-22	4.63056e-19	tviE	709506	711242	7	M
t3067	469.527	-1.57261	0.162431	9.68173	3.6055e-22	8.18089e-19	hybD	4151023	4151517	2	C
t4348	2270.45	-1.80088	0.200506	8.9817	2.66622e-19	4.03311e-16	vexA	708394	709461	7	M
t4346	958.858	-1.47508	0.169283	8.71366	2.9423e-18	3.33804e-15	vexC	706869	707564	7	GM
t4353	9133.72	-2.20146	0.281437	7.82221	5.19026e-15	4.71068e-12	tviA	716332	716871	7	-
t2994	508.943	-0.836978	0.11075	7.5574	4.11215e-14	3.11016e-11	0	4085768	4086424	2	P
t4351	1555.64	-1.21445	0.175409	6.92352	4.40553e-12	2.85604e-09	tviC	713761	714807	7	M
t4345	1731.19	-1.14617	0.176547	6.49214	8.46248e-11	4.80034e-08	vexD	705542	706846	7	M
t3064	322.742	-1.29263	0.20435	6.32558	2.52281e-10	1.04078e-07	hybG	4149932	4150180	2	O
t4344	2837.1	-0.965368	0.152373	6.33555	2.36503e-10	1.04078e-07	vexE	703552	705522	7	M
t4352	3054.27	-1.45698	0.229834	6.33927	2.30856e-10	1.04078e-07	tviB	714810	716087	7	M
t3066	367.132	-0.995246	0.159153	6.25338	4.01666e-10	1.51897e-07	hybE	4150542	4151030	2	C
t4350	4208.99	-1.13239	0.189548	5.97415	2.31288e-09	8.07374e-07	tviD	711242	713737	7	S
t2135	1075.81	-0.735253	0.127421	5.77028	7.91378e-09	2.5652e-06	cydB	3195394	3196533	1	C
t0579	711.686	-0.908785	0.158399	5.73731	9.61926e-09	2.91015e-06	glpB	1655323	1656582	1	C
t1047	563.378	-0.969751	0.174714	5.55051	2.84844e-08	7.79668e-06	manY	2130518	2131318	1	G
t3065	314.605	-1.15281	0.207858	5.54612	2.92075e-08	7.79668e-06	hybF	4150208	4150549	2	S
t3069	851.032	-0.824623	0.150033	5.49629	3.87861e-08	9.7784e-06	hybB	4153217	4154395	2	C
t4347	659.435	-0.688414	0.125515	5.48473	4.14094e-08	9.89032e-06	vexB	707590	708384	7	GM
t1187	623.286	-0.762125	0.147488	5.16738	2.37398e-07	5.38655e-05	0	2257778	2258263	1	NPTU
t3068	1406.52	-0.672516	0.135071	4.97899	6.39159e-07	0.000138119	hybC	4151517	4153220	2	C
t0530	426.567	-0.716942	0.144828	4.95031	7.40954e-07	0.000152839	0	1604460	1605137	1	S
t4651	1128.56	1.09663	0.229201	-4.7846	1.71332e-06	0.000338045	product=5S ribosomal RNA	4405158	4405277	0
t4655	400.942	1.21351	0.254372	-4.77062	1.8366e-06	0.000347271	product=5S ribosomal RNA	456527	456646	0
t1969	199.589	-0.762472	0.160802	4.74169	2.11945e-06	0.000384722	dmsB	3023512	3024129	1	C
t4392	278.66	-0.860694	0.183312	4.69524	2.663e-06	0.000464796	frdD	751257	751616	7	C
t1968	363.711	-0.802397	0.171796	4.67064	3.00261e-06	0.000504662	dmsC	3022647	3023510	1	S
t1137	242.375	-0.71691	0.155974	4.59633	4.29991e-06	0.000672862	0	2211829	2212419	1	EP
t3070	993.413	-0.95454	0.207425	4.60185	4.18764e-06	0.000672862	hybA	4154385	4155371	2	C
t0578	741.342	-0.928873	0.202674	4.5831	4.58134e-06	0.000693004	glpC	1654136	1655326	1	C
t4649	639.809	1.07891	0.23846	-4.52449	6.05422e-06	0.000886259	product=5S ribosomal RNA	3688825	3688944	0
t1046	1275.21	-0.914442	0.204843	4.46411	8.0404e-06	0.00114023	manZ	2129654	2130505	1	G
t1430	424.421	-1.21496	0.274996	4.41811	9.95699e-06	0.00136924	0	2477223	2477426	1	S
t4654	90.0254	1.04505	0.236897	-4.4114	1.02703e-05	0.00137079	product=5S ribosomal RNA	4730783	4730902	0
t0799	698.887	-0.766471	0.175319	4.37186	1.23192e-05	0.00159728	hisB	1894430	1895497	1	E
t2138	1297.65	0.749293	0.171662	-4.36493	1.27161e-05	0.00160293	sucC	3200574	3201740	1	F
t0651	951.236	-0.907223	0.212674	4.2658	1.99191e-05	0.00244305	fruA	1734431	1736119	1	G
t0989	1142.47	-0.687555	0.16303	4.21736	2.47176e-05	0.0029518	pykA	2078266	2079708	1	G
t1970	1208.2	-0.704972	0.168449	4.18509	2.85059e-05	0.00323399	dmsA	3024140	3026584	1	C
t2418	3291.12	1.10134	0.262827	-4.19034	2.78538e-05	0.00323399	cyoB	3493117	3495108	1	C
t2197	56.7802	-1.25941	0.302573	4.16234	3.15002e-05	0.00348654	product=tRNA-Leu	3267803	3267887	1
t1555	321.531	-0.575084	0.13977	4.1145	3.88022e-05	0.00419249	0	2615702	2616136	1	T
t2134	159.34	-0.809569	0.197733	4.09426	4.23515e-05	0.00427092	0	3195266	3195379	1	S
t3888	851.69	-0.472793	0.115359	4.09844	4.15953e-05	0.00427092	dppD	224913	225896	3	P
t4394	394.397	-0.712312	0.173963	4.09462	4.22854e-05	0.00427092	frdB	752033	752767	7	C
t1048	1105.13	-0.875064	0.214489	4.07976	4.50815e-05	0.00444738	manX	2131371	2132339	1	G
t2139	1754.38	0.785152	0.194127	-4.04452	5.24298e-05	0.00503133	sucB	3201882	3203090	1	C
t2760	1006.49	-0.472241	0.116862	4.04102	5.32181e-05	0.00503133	hypE	3842610	3843578	2	O
t2420	518.187	1.14478	0.284849	-4.01889	5.84733e-05	0.00541534	cyoD	3495712	3496041	1	C
t1658	1119.49	-0.393011	0.0992928	3.9581	7.55476e-05	0.0068567	oppA	2716425	2718173	1	E
t0796	535.751	-0.827147	0.212253	3.89698	9.73987e-05	0.00866658	hisF	1892345	1893121	1	E
t2826	192117	1.16774	0.303134	-3.85221	0.000117055	0.0102153	nlpD	3903335	3904456	2	M
t2421	7922.53	1.14732	0.3011	-3.81043	0.000138724	0.0114425	cyoE	3496053	3496943	1	O
t3510	2318.77	-0.725469	0.190458	3.80907	0.000139492	0.0114425	katG	4608022	4610202	5	P
t4376	1001.38	-0.566362	0.148622	3.81076	0.000138542	0.0114425	dcuA	738308	739609	7	S
t4650	246.925	0.95733	0.251528	-3.80605	0.000141203	0.0114425	product=5S ribosomal RNA	1293816	1293935	0
t2081	262.488	-0.644516	0.16994	3.79262	0.000149066	0.0118678	moaE	3144514	3144966	1	H
t3052	450.144	-0.541241	0.145171	3.72831	0.000192771	0.0150827	0	4133661	4134146	2	S
t3923	1140.97	-0.667013	0.179957	3.7065	0.00021014	0.016163	0	270263	271021	3	J
t0330	2783.07	1.0295	0.278148	-3.70127	0.000214519	0.0162248	ndk	1381470	1381901	1	F
t2417	3785.58	1.04538	0.283719	-3.68457	0.000229091	0.0170429	cyoA	3492150	3493106	1	C
t0798	359.6	-0.783232	0.212961	3.67781	0.000235242	0.0172182	hisH	1893840	1894430	1	E
t0610	62.3509	-1.01834	0.279139	3.64813	0.000264153	0.0190274	ccmA	1695444	1696061	1	P
t0585	73.1965	0.779552	0.21966	-3.5489	0.000386842	0.0270075	yfaE	1663214	1663468	1	C
t4652	82.6373	0.737572	0.207803	-3.54938	0.000386133	0.0270075	product=5S ribosomal RNA	4539735	4539854	0
t1204	1614.4	-0.847759	0.240255	3.52858	0.000417795	0.0287266	0	2273522	2274382	1	G
t1740	566.185	0.580669	0.166018	-3.49763	0.000469408	0.0317936	flgH	2808908	2809606	1	N
t4656	150.206	1.05029	0.30079	-3.49177	0.00047983	0.0320216	product=5S ribosomal RNA	4404781	4404893	0
t1961	2971.33	-0.922172	0.264798	3.48255	0.000496665	0.0321981	pflB	3014532	3016814	1	H
t4107	20.4846	1.04413	0.2995	-3.48625	0.000489843	0.0321981	product=tRNA-Glu	453152	453227	0
t2897	87.3558	-0.896337	0.261509	3.42755	0.000609048	0.0389276	product=tRNA-Met	3983840	3983916	2
t0031	458.08	0.437171	0.127788	-3.42106	0.000623782	0.0393156	0	1033893	1034342	7	K
t4188	306.694	-0.59121	0.173319	3.4111	0.000647008	0.0402209	0	560709	561221	7	P
t1774	223.044	0.4982	0.146363	-3.40386	0.00066441	0.0407445	0	2839326	2839646	1	-
t0320	2639.58	0.958555	0.28321	-3.38461	0.000712807	0.0414708	yfhI	1364571	1365854	1	E
t0328	324.927	-0.501039	0.147738	3.3914	0.000695374	0.0414708	0	1379677	1380486	1	S
t0466	1087.02	0.441025	0.130198	-3.38734	0.000705738	0.0414708	0	1541545	1543467	1	I
t3018	936.982	-0.545051	0.160799	3.38965	0.000699824	0.0414708	ansB	4108004	4109050	2	EJ
t0795	355.48	-0.694663	0.205546	3.3796	0.000725914	0.0416987	hisI	1891740	1892351	1	E
t0317	2092.89	0.837932	0.248802	-3.36787	0.000757509	0.0429697	hscA	1362118	1363968	1	F
t2133	650.532	-0.675968	0.20108	3.36169	0.000774672	0.0434008	0	3194848	3195129	1	S
t2429	587.986	-0.499286	0.148906	3.35304	0.000799301	0.0442345	thiJ	3503419	3504009	1	S
t3564	2480.26	0.861186	0.258011	-3.33778	0.000844502	0.0461729	sodA	4665278	4665898	5	C
t4537	850.3	0.477164	0.144124	-3.3108	0.000930301	0.0502584	#N/A	#N/A	#N/A	#N/A
t0780	687.199	0.482301	0.14652	-3.2917	0.000995829	0.0531656	rfbF	1873161	1873934	1	F
t1136	353.333	-0.848866	0.260587	3.25752	0.00112391	0.0593061	0	2211038	2211835	1	P
t2879	1178.22	-0.328342	0.100964	3.25206	0.00114573	0.0597621	sdaB	3964896	3966263	2	E
t1751	497.494	-0.296045	0.0912907	3.24288	0.00118328	0.060802	mviM	2817554	2818477	1	S
t3002	1708.14	0.685467	0.21152	-3.24068	0.00119246	0.060802	metK	4094216	4095370	2	H
t1566	3527.6	0.965287	0.29944	-3.22364	0.00126572	0.0636887	0	2628292	2628546	1	S
t1987	289.278	0.586718	0.18215	-3.22107	0.00127714	0.0636887	0	3045339	3045536	1
t0901	787.123	0.578707	0.180206	-3.21137	0.00132103	0.0651615	fliM	1999675	2000679	1	N
t3532	1661.83	-0.658486	0.205524	3.20393	0.00135565	0.0661497	glpK	4636588	4638093	5	F
t1135	411.438	-0.656115	0.206217	3.18167	0.00146428	0.0706903	0	2209265	2210242	1	EP
t0321	1065.03	0.876175	0.27589	-3.17582	0.00149416	0.0713737	sseB	1365955	1366740	1	S
t2740	575.976	-0.328846	0.103742	3.16984	0.00152525	0.0720996	gutQ	3822494	3823459	2	F
t3073	1149.74	0.343947	0.108802	-3.16121	0.00157116	0.0735044	#N/A	#N/A	#N/A	#N/A
t3995	714.33	0.623631	0.199617	-3.12413	0.00178329	0.0825772	0	354596	355171	3	C
t2196	191.724	-0.914469	0.294819	3.1018	0.00192348	0.0872876	product=tRNA-Met	3267718	3267794	1
t3891	13.559	-0.912489	0.293911	3.10465	0.00190506	0.0872876	0	229133	229264	3	S
t1748	323.41	0.568458	0.183931	-3.09061	0.00199749	0.0897484	flgM	2814913	2815206	1	N
t2137	1955.49	0.757693	0.246362	-3.07552	0.00210134	0.0931049	sucD	3199705	3200574	1	C
t2419	651.949	0.852799	0.277438	-3.07384	0.00211322	0.0931049	cyoC	3495098	3495712	1	C
t3195	596.981	-0.514146	0.167457	3.07032	0.00213826	0.0933022	yhbV	4285283	4286161	2	O
t0778	404.098	0.493658	0.161852	-3.05006	0.00228793	0.0988823	rfbC	1871614	1872165	1	G
t1741	594.337	0.530357	0.174213	-3.0443	0.00233219	0.0998441	flgG	2809661	2810443	1	N
t0554	1241.51	-0.430282	0.142196	3.02598	0.00247829	0.103574	menD	1631169	1632839	1	H
t0990	688.577	-0.338815	0.112011	3.02482	0.00248778	0.103574	hexR	2079832	2080701	1	K
t1660	3163.23	-0.819325	0.27074	3.02624	0.00247616	0.103574	adh	2719956	2722634	1	C
t0441	123.226	-0.662348	0.220063	3.00981	0.00261407	0.107842	product=tRNA-Val	1513534	1513609	1
t2770	488.968	0.406371	0.135348	-3.00242	0.00267841	0.109501	0	3852544	3852996	2	-
t1743	1102.67	0.509203	0.169844	-2.99807	0.00271698	0.110086	flgE	2811233	2812444	1	N
t3394	1692.2	-0.461119	0.154138	2.99161	0.00277513	0.111447	ilvD	4496748	4498598	4	E
t0468	441.519	0.81828	0.274606	-2.97984	0.00288401	0.114804	gtrA	1543707	1544096	1	U
t0205	1091.74	0.895124	0.301359	-2.97029	0.00297523	0.117405	yadR	1238462	1238851	7	C
t2058	623.265	-0.450184	0.151709	2.96742	0.00300311	0.117484	glnH	3121612	3122358	1	ET
t0946	355.043	-0.335658	0.113537	2.95638	0.0031127	0.11895	0	2036166	2036723	1	S
t3075	393.094	0.359337	0.121499	-2.95754	0.00310104	0.11895	0	4160176	4160586	2	-
t4186	708.284	-0.567924	0.192143	2.95574	0.00311923	0.11895	nrfD	558034	558990	7	P
t0558	1113.35	-0.365775	0.124253	2.9438	0.00324205	0.119613	menE	1635425	1636792	1	H
t0650	755.273	-0.764689	0.259688	2.94464	0.00323328	0.119613	fruB	1732346	1733476	1	G
t1844	481.739	-0.588971	0.199869	2.94678	0.00321106	0.119613	mgsA	2904139	2904597	1	G
t1855	437.292	0.344382	0.116792	-2.94868	0.00319135	0.119613	0	2915732	2916295	1	S
t3986	1977.08	-0.318614	0.108527	2.93581	0.00332675	0.121748	glgP	338598	341045	3	G
t0160	6451.35	0.855949	0.292102	-2.93031	0.00338621	0.122933	lpdA	1185488	1186915	7	C
t4278	521.849	-0.395423	0.135179	2.92517	0.00344264	0.12399	0	653628	654242	7	K
t2113	680.951	-0.286533	0.0980602	2.92201	0.0034778	0.12427	galK	3178316	3179464	1	F
t3956	45.5765	-0.667559	0.228715	2.91874	0.00351448	0.124599	0	305609	305743	3
t1618	3136.77	0.812283	0.278874	-2.91272	0.00358293	0.125396	osmB	2676742	2676960	1	M
t2758	80.7593	-0.497307	0.170784	2.91191	0.00359222	0.125396	hypC	3841178	3841450	2	O
t3945	1762.67	0.310752	0.107039	-2.90317	0.00369403	0.127966	0	293545	295188	3	NT
t0158	7705.49	0.849682	0.294281	-2.88731	0.00388546	0.133578	aceE	1180722	1183385	7	C
t2140	3267.8	0.522551	0.182516	-2.86304	0.004196	0.143057	sucA	3203105	3205906	1	C
t4393	190.261	-0.549247	0.191983	2.86091	0.00422426	0.143057	frdC	751627	752022	7	C
t0159	4508.95	0.793859	0.278975	-2.84563	0.00443232	0.146821	aceF	1183400	1185289	7	C
t1045	221.114	-0.417008	0.146663	2.84331	0.00446481	0.146821	0	2129137	2129595	1	S
t2763	715.154	0.538239	0.189153	-2.84552	0.00443389	0.146821	sitA	3846463	3847380	2	P
t3975	730.652	-0.304551	0.107086	2.844	0.00445508	0.146821	0	323601	324089	3	J
t3076	403.114	0.371366	0.130993	-2.835	0.00458251	0.149607	0	4160603	4160977	2	-
t0916	624.889	0.592081	0.210137	-2.81759	0.00483857	0.155885	fliS	2013050	2013457	1	N
t3815	2245.78	-0.648163	0.230068	2.81726	0.00484349	0.155885	0	144911	146434	3	G
t0800	625.591	-0.467379	0.167691	2.78715	0.00531737	0.169931	hisC	1895494	1896573	1	E
t1178	1275.86	-0.551187	0.198316	2.77934	0.00544697	0.172856	gdhA	2247858	2249201	1	E
t0907	1563.37	0.659507	0.238845	-2.76124	0.00575821	0.181464	fliG	2005017	2006012	1	N
t1764	605.261	0.284595	0.103318	-2.75456	0.00587717	0.183935	0	2827443	2828495	1	S
t1218	627.982	0.366003	0.133296	-2.74578	0.0060367	0.186357	pheS	2285465	2286448	1	J
t3101	2415.09	-0.639011	0.232627	2.74693	0.00601561	0.186357	0	4187864	4188178	2	S
t0582	1323.24	-0.516488	0.188444	2.7408	0.00612896	0.187927	glpQ	1659796	1660866	1	M
t0920	2305.27	0.71434	0.260911	-2.73787	0.00618384	0.188337	fliA	2018132	2018851	1	K
t0649	462.017	-0.683077	0.250193	2.7302	0.00632952	0.19124	fruK	1733476	1734414	1	H
t1902	796.314	0.377629	0.138405	-2.72844	0.00636344	0.19124	0	2956828	2957277	1	-
t3243	625.434	-0.375041	0.137638	2.72484	0.00643335	0.192069	mtgA	4330248	4330976	2	M
t3669	858.844	0.469426	0.172566	-2.72028	0.00652275	0.193466	pstB	4779790	4780563	3	P
t3991	2462.5	-0.343089	0.12631	2.71626	0.00660243	0.194134	malT	345001	347706	3	K
t4395	1789.04	-0.568969	0.209578	2.71484	0.00663086	0.194134	frdA	752760	754550	7	C
t0181	235.904	-0.345207	0.127409	2.70944	0.00673967	0.196055	panD	1209240	1209620	7	H
t0254	568.737	0.807838	0.298905	-2.70266	0.0068788	0.196327	product=23S ribosomal RNA	1290710	1293715	0
t1655	381.946	-0.310622	0.114911	2.70315	0.00686852	0.196327	oppD	2713442	2714449	1	P
t1742	744.165	0.499488	0.184575	-2.70614	0.00680698	0.196327	flgF	2810457	2811212	1	N
t0003	765.762	-0.353849	0.131231	2.69638	0.00700976	0.197613	thrB	1004145	1005074	7	F
t2720	5.17764	-0.688503	0.255772	2.69186	0.00710551	0.197613	0	3810295	3810414	2	-
t2853	2883.81	-0.591363	0.219325	2.69629	0.00701162	0.197613	eno	3931554	3932852	2	F
t3078	571.014	0.551396	0.204681	-2.69393	0.00706158	0.197613	exbD	4162098	4162523	2	U
t3985	987.245	-0.315536	0.117292	2.69017	0.00714159	0.197613	glgA	337145	338578	3	F
t2878	987.99	-0.285984	0.106564	2.68368	0.00728164	0.200267	sdaC	3963548	3964837	2	E
t1319	1412.48	-0.54488	0.203499	2.67756	0.00741614	0.202738	gst	2381260	2381865	1	O
t1859	2473.27	0.547381	0.204827	-2.6724	0.00753107	0.203921	0	2921125	2923233	1	J
t3323	1059.54	-0.429816	0.160884	2.67159	0.00754932	0.203921	tatB	4425195	4425743	4	U
t4340	202.433	-0.366349	0.137414	2.66602	0.00767553	0.206104	0	700967	701080	7
t3395	775.981	-0.40128	0.150661	2.66346	0.00773422	0.206458	ilvE	4498755	4499684	4	E
t0543	430.411	0.552617	0.208059	-2.65606	0.00790599	0.209809	nuoI	1620126	1620668	1	C
t3192	412.083	-0.521925	0.196986	2.64955	0.00805997	0.211423	0	4283041	4283544	2	S
t4146	251.022	0.512806	0.193441	-2.65097	0.00802601	0.211423	0	500645	500857	7	S
t0319	258.11	0.790544	0.298985	-2.64409	0.00819107	0.213627	yfhJ	1364317	1364517	1	S
t0090	1058.11	0.4264	0.161618	-2.63832	0.0083318	0.213891	folA	1101988	1102467	7	H
t1419	941.268	-0.35181	0.133368	2.63788	0.00834261	0.213891	dmsA	2464191	2466626	1	C
t1644	1406.54	-0.726006	0.275045	2.63959	0.00830075	0.213891	0	2704712	2705350	1	M
t1693	1919.6	-0.799536	0.30332	2.63595	0.00839033	0.213906	pepT	2758396	2759625	1	E
t1400	1347.94	-0.419576	0.159693	2.6274	0.00860413	0.218131	pntB	2446303	2447691	1	C
t2988	2673.18	-0.619905	0.236487	2.62131	0.00875937	0.219911	pgk	4080767	4081930	2	F
t3589	853.681	0.232957	0.0888862	-2.62084	0.00877123	0.219911	0	4690917	4691846	5	I
t0083	484.302	-0.408648	0.156136	2.61725	0.00886401	0.221016	0	1095921	1096211	7	S
t2757	611.036	-0.32868	0.125931	2.61001	0.00905399	0.224519	hypB	3840315	3841187	2	KO
t3012	591.521	0.390626	0.149919	-2.60559	0.00917167	0.226201	0	4103467	4104171	2	E
t3693	1226.05	-0.395017	0.151818	2.60192	0.00927047	0.227402	torT	17224	18264	3	G
t0318	1421.94	0.780863	0.300829	-2.5957	0.00943977	0.228716	fdx	1363970	1364305	1	C
t0783	509.859	0.306935	0.118461	-2.59103	0.00956892	0.228716	rfbS	1876393	1877232	1	GM
t1230	5633.63	0.753056	0.290026	-2.59651	0.00941752	0.228716	ppsA	2297558	2299936	1	H
t1967	70.0392	-0.480833	0.185691	2.58943	0.00961353	0.228716	0	3022510	3022617	1
t3055	841.569	-0.370258	0.143014	2.58897	0.00962645	0.228716	exuT	4137152	4138456	2	G
t3145	1960.23	-0.494707	0.190711	2.59401	0.00948644	0.228716	0	4237835	4239079	2	E
t3578	1031.3	0.424359	0.164086	-2.58621	0.00970391	0.229356	0	4679590	4680249	5	E
t3556	1431.46	-0.446382	0.173192	2.57738	0.00995518	0.234076	sbp	4657958	4658947	5	P
t1503	786.447	0.388003	0.150736	-2.57405	0.0100515	0.235122	srfA	2556859	2558058	1	S
t0785	889.148	0.284902	0.110873	-2.56963	0.0101808	0.236926	rfbX	1878316	1879614	1	S
t3798	338.99	0.318601	0.124421	-2.56068	0.0104469	0.241877	0	127272	127655	3
t0315	693.052	0.741741	0.290533	-2.55303	0.010679	0.245996	yfhF	1361070	1361393	1	C
t4486	1677.41	-0.434047	0.170523	2.54538	0.0109158	0.250181	nrdD	840902	843040	7	F
t0326	1242.7	-0.414791	0.163758	2.53295	0.0113109	0.256644	#N/A	#N/A	#N/A	#N/A
t2987	3053.04	-0.607559	0.239817	2.53343	0.0112953	0.256644	fba	4079586	4080665	2	G
t1737	2155.47	0.583045	0.230541	-2.52903	0.0114379	0.258235	flgK	2805123	2806784	1	N
t2198	89.0984	-0.764693	0.30284	2.52507	0.0115675	0.259291	product=tRNA-Gln	3267911	3267985	1
t2223	563.136	-0.281777	0.111634	2.52412	0.011599	0.259291	cobD	3290795	3291889	1	H
t0314	880.683	0.726376	0.288907	-2.51422	0.0119296	0.26408	nifU	1360655	1361041	1	C
t1416	362.485	-0.291861	0.116048	2.51501	0.0119029	0.26408	0	2462050	2462664	1	S
t3056	980.536	-0.315398	0.125773	2.50768	0.0121526	0.266418	uxuA	4138861	4140045	2	G
t4071	4804.15	0.716888	0.28586	-2.50783	0.0121476	0.266418	rpsC	430390	431091	3	J
t4117	639.952	-0.438186	0.175448	2.49753	0.0125063	0.272854	pepE	470423	471112	7	E
t0904	190.135	0.357886	0.143993	-2.48543	0.0129394	0.279143	fliJ	2002482	2002925	1	N
t3306	1963.14	0.732092	0.294682	-2.48434	0.0129791	0.279143	product=tRNA-Thr	4404934	4405009	0
t3955	1059.76	-0.293872	0.11824	2.48538	0.0129414	0.279143	#N/A	#N/A	#N/A	#N/A
t4583	4035.96	0.632254	0.254944	-2.47998	0.0131392	0.281252	#N/A	#N/A	#N/A	#N/A
t0801	992.451	-0.467159	0.188702	2.47565	0.0132995	0.283347	hisD	1896570	1897874	1	E
t0777	746.296	0.410998	0.166697	-2.46553	0.0136809	0.290112	rfbA	1870735	1871613	1	H
t4377	2118.79	-0.638978	0.260343	2.45437	0.0141132	0.297887	aspA	739724	741160	7	E
t0483	310.129	0.335495	0.136899	-2.45067	0.0142591	0.299573	#N/A	#N/A	#N/A	#N/A
t0490	252.2	0.354232	0.144996	-2.44305	0.0145636	0.30178	0	1564291	1564539	1	K
t4430	463.873	-0.484021	0.198023	2.44427	0.0145147	0.30178	yjfO	789516	789845	7	S
t4568	907.223	-0.266716	0.109026	2.44635	0.0144312	0.30178	0	928289	929530	7	U
t1595	477.02	0.291261	0.119408	-2.43921	0.0147194	0.302442	pspA	2654484	2655152	1	KT
t1739	663.151	0.391377	0.160575	-2.43735	0.0147955	0.302442	flgI	2807799	2808902	1	N
t2018	552.682	0.215812	0.0884984	-2.4386	0.0147445	0.302442	potG	3077290	3078423	1	E
t0351	316.236	0.336353	0.138372	-2.4308	0.0150657	0.303926	#N/A	#N/A	#N/A	#N/A
t0607	729.37	-0.732889	0.301512	2.43072	0.015069	0.303926	napH	1693377	1694246	1	C
t1770	1733.15	0.452873	0.186124	-2.43318	0.014967	0.303926	mdoG	2834298	2835833	1	P
t1717	9411.01	-0.67168	0.277227	2.42285	0.0153992	0.309211	ptsG	2785061	2786494	1	G
t1841	172.595	-0.325179	0.134499	2.4177	0.0156189	0.31087	0	2902433	2902750	1	S
t3097	527.663	-0.39743	0.164308	2.41881	0.0155713	0.31087	0	4184596	4184988	2	S
t0917	1955.75	0.569448	0.235832	-2.41464	0.0157508	0.312127	fliD	2013472	2014875	1	N
t1738	486.899	0.365739	0.1517	-2.41094	0.0159114	0.312581	flgJ	2806849	2807799	1	N
t1802	119.629	-0.561585	0.232874	2.41154	0.0158853	0.312581	0	2866865	2867092	1	S
t2922	855.359	-0.279956	0.116324	2.40669	0.016098	0.313465	0	4015858	4016880	2	K
t2977	758.777	0.428659	0.178222	-2.4052	0.0161637	0.313465	0	4070346	4070930	2	S
t3137	1117.52	0.180755	0.0750613	-2.4081	0.0160356	0.313465	air	4227097	4228617	2	T
t0906	846.565	0.443739	0.184951	-2.39923	0.0164296	0.317267	fliH	2004317	2005024	1	N
t3058	915.782	-0.285712	0.119303	2.39483	0.0166279	0.318386	uxaC	4141640	4143052	2	G
t3562	309.477	-0.351565	0.146767	2.39539	0.0166027	0.318386	0	4664112	4664507	5	S
t0338	228.843	0.342122	0.143095	-2.39087	0.0168083	0.320488	0	1390575	1390796	1	S
t2239	632.751	-0.320182	0.134223	2.38545	0.017058	0.322539	pagP	3304924	3305496	1	M
t3465	2236.91	-0.551688	0.231227	2.38591	0.0170367	0.322539	yjaD	4555433	4556206	6	L
t0531	809.24	-0.304441	0.128161	2.37546	0.0175271	0.325236	0	1605213	1607039	1	P
t2141	3171.07	0.619856	0.260811	-2.37664	0.0174709	0.325236	sdhB	3206432	3207151	1	C
t2776	998.075	0.2359	0.0993981	-2.37328	0.0176307	0.325236	prgH	3855557	3856735	2	S
t2918	1553.16	-0.297528	0.125316	2.37423	0.0175857	0.325236	ygeD	4010162	4011364	2	U
t3767	473.094	0.284505	0.11968	-2.37722	0.0174438	0.325236	0	94670	95014	3	-
t4362	1788.1	0.422658	0.177831	-2.37673	0.0174668	0.325236	0	726826	728499	7	T
t4169	422.947	0.313199	0.132053	-2.37177	0.017703	0.325248	0	540695	540976	7	S
t2083	200.113	-0.502922	0.2124	2.3678	0.017894	0.326116	moaC	3145206	3145691	1	H
t3820	980.362	0.299705	0.126517	-2.36889	0.0178418	0.326116	cysE	149079	149900	3	E
t0004	1266.34	-0.397809	0.168508	2.36078	0.0182367	0.331033	thrC	1005078	1006364	7	E
t4028	1070.47	-0.352216	0.149378	2.35789	0.0183793	0.332291	cysG	394821	396194	3	H
t0413	667.739	-0.28673	0.121711	2.35583	0.0184815	0.332703	yfeF	1488450	1489241	1	IQ
t4030	1258.4	-0.685205	0.291022	2.35448	0.0185487	0.332703	nirD	397197	397523	3	P
t3505	5665.15	-0.54509	0.231918	2.35036	0.0187554	0.335086	ppc	4600300	4602951	5	H
t3981	1460.41	-0.425656	0.181562	2.34442	0.0190569	0.337813	asd	330206	331312	3	E
t4339	547.534	0.227406	0.0969946	-2.34452	0.0190516	0.337813	#N/A	#N/A	#N/A	#N/A
t1169	11769.6	-0.671774	0.287087	2.33997	0.0192854	0.340533	gapA	2237916	2238911	1	F
t2084	292.613	-0.495547	0.211927	2.33828	0.0193725	0.340745	moaB	3145694	3146206	1	H
t0545	89.8805	0.386312	0.165559	-2.33338	0.0196281	0.343908	nuoK	1621230	1621532	1	C
t0803	444.441	0.700282	0.300875	-2.32748	0.0199396	0.348023	hisL	1899023	1899064	1
t0272	1835.73	-0.4624	0.199382	2.31917	0.020386	0.348463	rseB	1311844	1312800	1	T
t0316	458.802	0.593425	0.255366	-2.32382	0.0201353	0.348463	yfhE	1361590	1362105	1	O
t0555	333.11	-0.306616	0.13245	2.31495	0.0206155	0.348463	yfbB	1632836	1633594	1	H
t2015	253.556	0.293422	0.126621	-2.31733	0.0204855	0.348463	0	3074938	3075411	1	S
t2992	348.915	-0.309614	0.133788	2.31422	0.0206559	0.348463	0	4084435	4085109	2	P
t3072	383.084	0.278582	0.120363	-2.31452	0.0206395	0.348463	0	4156682	4156969	2	S
t3557	2271.55	-0.629442	0.271003	2.32264	0.0201987	0.348463	pfkA	4659151	4660113	5	F
t3892	1035.68	-0.451905	0.194512	2.32327	0.0201644	0.348463	#N/A	#N/A	#N/A	#N/A
t4192	2115.48	-0.37082	0.160076	2.31652	0.0205297	0.348463	fdhF	564517	566664	7	C
t0313	1491.27	0.641438	0.277491	-2.31156	0.0208018	0.349625	0	1359413	1360627	1	E
t1550	1208.94	0.479451	0.208233	-2.30247	0.0213085	0.355507	ldhA	2608889	2609878	1	CH
t4072	1439.92	0.676176	0.293617	-2.30292	0.0212835	0.355507	rplP	431104	431514	3	J
t0410	221.346	-0.28462	0.12399	2.29552	0.0217035	0.355561	0	1486133	1486582	1	S
t0797	511.033	-0.578884	0.252161	2.29569	0.0216936	0.355561	hisA	1893103	1893840	1	E
t1797	2653.2	-0.391514	0.170526	2.29592	0.0216806	0.355561	putA	2860508	2864470	1	CEK
t2304	1653.94	0.355232	0.154608	-2.29762	0.0215832	0.355561	0	3374045	3375685	1	-
t3614	2745.3	-0.525427	0.228495	2.29951	0.021476	0.355561	glnA	4715325	4716734	5	F
t0421	639.087	0.245516	0.107105	-2.29229	0.0218889	0.357309	ptsJ	1495442	1496734	1	K
t1736	1450.42	0.491242	0.214476	-2.29043	0.0219962	0.357774	flgL	2804155	2805108	1	N
t0953	918.048	0.66982	0.292718	-2.28828	0.0221214	0.358525	flhC	2041135	2041719	1	K
t0438	56.8885	-0.475778	0.208603	2.28079	0.022561	0.362813	product=tRNA-Lys	1513216	1513291	1
t3307	378.494	0.674951	0.295828	-2.28156	0.0225151	0.362813	product=23S ribosomal RNA	4405378	4408383	0
t3628	134.616	0.668314	0.293333	-2.27835	0.0227058	0.362813	product=23S ribosomal RNA	4731003	4734008	0
t3925	2226.18	-0.528819	0.232006	2.27934	0.0226471	0.362813	uspA	272907	273341	3	T
t0964	2324.61	0.50869	0.22369	-2.27409	0.0229608	0.3656	flhA	2052575	2054653	1	N
t4029	557.356	-0.306523	0.134963	2.27116	0.0231374	0.367125	nirC	396206	397015	3	P
t4068	2571.48	0.600953	0.26495	-2.26818	0.0233184	0.368706	rplB	428909	429730	3	J
t0305	408.33	-0.246316	0.109308	2.25342	0.024233	0.375993	#N/A	#N/A	#N/A	#N/A
t0586	507.145	0.268987	0.119405	-2.25273	0.0242763	0.375993	nrdB	1663468	1664598	1	F
t0612	41.9066	-0.586769	0.26017	2.25533	0.0241128	0.375993	ccmC	1696769	1697506	1	O
t1470	697.747	-0.24016	0.106593	2.25306	0.0242551	0.375993	0	2516647	2517828	1	E
t4057	3195.36	0.633622	0.280524	-2.25871	0.0239013	0.375993	rpsL	420824	421198	3	J
t4090	20039.6	0.667331	0.295657	-2.25711	0.0240009	0.375993	rpoA	439243	440232	3	K
t2629	5124.93	0.615937	0.274204	-2.24627	0.0246865	0.381045	trmD	3707709	3708476	2	J
t1212	825.793	0.260664	0.11629	-2.2415	0.0249938	0.383182	rfc	2279874	2281097	1	-
t4089	4520.92	0.625555	0.279027	-2.24192	0.0249668	0.383182	rpsD	438597	439217	3	J
t2780	1293.97	0.308232	0.137726	-2.23801	0.0252207	0.385358	stpA	3861282	3862913	2	T
t1044	644.552	-0.463514	0.20742	2.23466	0.0254394	0.3861	0	2128161	2128781	1	P
t1133	1633.37	-0.649931	0.290787	2.23508	0.0254124	0.3861	0	2207634	2209268	1	E
t0329	414.093	-0.270587	0.121414	2.22863	0.0258388	0.386985	0	1380486	1381349	1	C
t0977	716.576	0.452204	0.202855	-2.2292	0.0258006	0.386985	ntpA	2067858	2068310	1	L
t3246	596.658	-0.271995	0.121987	2.22971	0.0257669	0.386985	0	4334282	4335211	2	S
t4045	209.685	-0.269569	0.12088	2.23006	0.0257437	0.386985	0	411510	411734	3
t1682	11082.7	0.642278	0.288737	-2.22444	0.0261189	0.389894	icdA	2747407	2748657	1	C
t3673	652.423	-0.319376	0.143682	2.2228	0.0262292	0.390256	0	4783614	4784198	3	S
t1749	348.345	0.437801	0.197205	-2.22003	0.0264166	0.39176	flgN	2815211	2815633	1	N
t1322	568.182	0.45025	0.203622	-2.2112	0.0270219	0.399431	ydgQ	2384711	2385403	1	C
t0556	1075.12	-0.438965	0.199413	2.20129	0.0277157	0.407035	menB	1633609	1634466	1	H
t4622	326.312	-0.29559	0.13427	2.20146	0.0277036	0.407035	trpR	985131	985457	7	K
t0069	374.728	-0.336816	0.15321	2.1984	0.0279208	0.408725	caiF	1081696	1082091	7	K
t0966	644.211	0.319852	0.14561	-2.19663	0.0280468	0.409249	0	2055285	2056421	1	S
t0902	362.628	0.420037	0.192176	-2.18569	0.0288381	0.415452	fliL	2000684	2001151	1	N
t1619	248.394	0.47826	0.218727	-2.18656	0.0287746	0.415452	0	2677080	2677406	1	J
t2102	758	-0.284819	0.130187	2.18777	0.0286862	0.415452	ybhE	3167661	3168656	1	F
t3982	1921.8	-0.325599	0.14891	2.18655	0.0287752	0.415452	glgB	331688	333874	3	G
t1534	195.149	0.462903	0.212035	-2.18314	0.0290256	0.415515	#N/A	#N/A	#N/A	#N/A
t1710	534.829	-0.421603	0.193049	2.18392	0.0289685	0.415515	0	2778663	2779205	1	S
t4238	4132.07	0.596963	0.273659	-2.18141	0.0291531	0.416028	#N/A	#N/A	#N/A	#N/A
t3349	618.691	-0.274449	0.125934	2.17932	0.0293082	0.41693	yigA	4452705	4453412	4	S
t3247	5163.45	-0.383952	0.176676	2.1732	0.0297655	0.42108	gltB	4335882	4340342	2	E
t4341	468.178	0.561744	0.258519	-2.17293	0.0297855	0.42108	0	701316	701603	7	S
t2077	362.754	-0.229491	0.105728	2.17057	0.0299633	0.422278	ybhN	3141510	3142472	1	S
t0450	253.371	0.382129	0.176504	-2.16498	0.0303891	0.425124	0	1521788	1522114	1	S
t0900	1165.62	0.48649	0.224835	-2.16377	0.030482	0.425124	fliN	1999265	1999678	1	N
t3577	781.357	0.287186	0.132771	-2.16302	0.0305399	0.425124	0	4678941	4679507	5	K
t3886	878.348	-0.204384	0.0944165	2.16471	0.0304102	0.425124	dppB	222971	223990	3	P
t0628	1032.06	0.309453	0.14334	-2.15888	0.0308599	0.428263	yejK	1711190	1712197	1	S
t2214	325.556	-0.330925	0.153493	2.15596	0.0310871	0.429401	ybeL	3280627	3281100	1	J
t2837	994.147	0.223777	0.103822	-2.15539	0.0311311	0.429401	iap	3912324	3913370	2	S
t2453	394.917	-0.236419	0.109794	2.15331	0.0312943	0.430344	0	3523849	3524541	1	K
t2478	612.89	-0.358636	0.166725	2.15106	0.0314718	0.431478	proC	3550891	3551700	1	E
t4079	1460.91	0.625431	0.290996	-2.14928	0.0316124	0.4321	rpsH	433727	434119	3	J
t1587	35.3337	0.46921	0.218516	-2.14726	0.0317727	0.432691	tnpA	2648346	2648804	1	L
t3393	1222.73	-0.244625	0.113973	2.14633	0.0318463	0.432691	ilvA	4495201	4496745	4	E
t4565	409.394	0.281865	0.131468	-2.14398	0.0320345	0.433948	0	925013	925387	7
t0791	970.439	0.195709	0.0917652	-2.13271	0.0329484	0.444999	rfbP	1886130	1887560	1	M
t0699	409.627	0.247177	0.116131	-2.12843	0.0333012	0.44843	0	1786526	1787056	1	S
t2026	1621.99	-0.235111	0.110585	2.12606	0.0334981	0.449747	0	3083614	3085299	1	U
t0903	805.019	0.318599	0.150247	-2.1205	0.0339643	0.451994	fliK	2001256	2002485	1	N
t3275	661.915	-0.351835	0.165775	2.12236	0.0338076	0.451994	argR	4368464	4368934	2	K
t4049	148.434	0.381239	0.179772	-2.12068	0.0339488	0.451994	yheV	416334	416534	3	S
t3022	974.737	0.405552	0.191476	-2.11803	0.0341725	0.453435	0	4111045	4111764	2	J
t0598	503.554	0.234733	0.111139	-2.11206	0.0346811	0.456183	yojL	1683778	1684830	1	H
t0682	179.853	0.289316	0.136918	-2.11306	0.0345955	0.456183	0	1769045	1769242	1
t3210	97529.6	-0.641944	0.30377	2.11326	0.0345788	0.456183	secG	4303214	4303546	2	U
t1417	366.562	-0.277322	0.131554	2.10804	0.0350272	0.459403	dmsC	2462707	2463561	1	S
t4077	2090.16	0.539111	0.256371	-2.10286	0.0354783	0.463979	rplE	432834	433373	3	J
t4368	150.69	0.342744	0.163746	-2.09315	0.0363358	0.473827	0	731389	731601	7
t1858	1588.42	0.41578	0.198784	-2.09161	0.0364733	0.474257	0	2919205	2921112	1	S
t0195	890.227	0.444649	0.213295	-2.08467	0.0370992	0.479648	sfsA	1222773	1223477	7	S
t3079	989.463	0.442735	0.212272	-2.0857	0.0370059	0.479648	exbB	4162530	4163264	2	U
t3274	2222.78	0.455128	0.219222	-2.07611	0.0378842	0.488405	mdh	4367112	4368050	2	C
t1801	319.411	-0.306663	0.147797	2.07489	0.0379963	0.488463	wrbA	2866248	2866844	1	H
t0346	2939.44	0.478007	0.230781	-2.07125	0.038335	0.491425	guaB	1415403	1416875	1	F
t1436	214.355	-0.263523	0.127353	2.06923	0.0385249	0.492468	0	2482951	2483307	1	S
t0153	496.919	-0.19491	0.0942796	2.06737	0.0386997	0.493312	ampE	1174396	1175250	7	V
t2692	348.415	0.350552	0.169717	-2.06551	0.0388749	0.494157	0	3786137	3786436	2	K
t0270	2342.08	0.500934	0.242721	-2.06382	0.0390344	0.494799	rpoE	1310587	1311162	1	K
t2612	1631.77	0.624883	0.303094	-2.06168	0.039238	0.495994	product=23S ribosomal RNA	3689045	3692050	0
t0895	414.247	0.225441	0.109671	-2.05562	0.0398195	0.498074	rcsA	1996164	1996787	1	K
t0915	406.234	0.354113	0.17225	-2.05581	0.0398005	0.498074	fliT	2012682	2013050	1	N
t2464	58.7681	0.406639	0.19784	-2.05539	0.0398415	0.498074	tnpA	3535721	3536179	1	L
t2631	3122.83	0.585469	0.284403	-2.05859	0.0395336	0.498074	rpsP	3709088	3709336	2	J
t2019	698.536	0.311597	0.152573	-2.04227	0.0411244	0.5127	potF	3078511	3079623	1	E
t0921	708.33	0.401059	0.196624	-2.03972	0.041378	0.514447	fliZ	2018910	2019461	1	N
t3325	1580.29	-0.34077	0.167272	2.03722	0.0416277	0.516138	aarF	4426207	4427847	4	H
t1631	302.687	0.248855	0.122296	-2.03485	0.0418655	0.517673	btuR	2691946	2692536	1	H
t1999	524.259	-0.207785	0.102215	2.03282	0.0420708	0.518797	ybjU	3060653	3061654	1	E
t0298	698.673	-0.206946	0.102017	2.02855	0.0425045	0.521582	cadB	1342239	1343570	1	E
t1023	533.644	0.307927	0.151865	-2.02764	0.0425972	0.521582	#N/A	#N/A	#N/A	#N/A
t2136	1447.17	-0.325544	0.160588	2.0272	0.0426415	0.521582	cydA	3196549	3198117	1	C
t1179	164.459	0.375296	0.185446	-2.02375	0.0429955	0.524499	0	2249440	2249715	1	S
t0549	1370.51	0.44493	0.220459	-2.0182	0.0435704	0.530038	0	1626818	1627822	1	NT
t1776	181.426	0.266956	0.132419	-2.016	0.0438	0.530038	csgA	2840166	2840621	1	S
t2919	1769.88	-0.188635	0.093543	2.01656	0.0437418	0.530038	aas	4011357	4013516	2	I
t4069	434.661	0.577628	0.286818	-2.01392	0.0440183	0.531263	rpsS	429747	430025	3	J
t1856	1066.29	0.225844	0.112579	-2.00609	0.044847	0.53713	pqiB	2916292	2917932	1	Q
t2461	2327.61	0.525178	0.261571	-2.00778	0.0446666	0.53713	0	3531564	3532166	1	O
t3509	909.277	-0.290959	0.145127	2.00486	0.0449779	0.53713	gldA	4606812	4607915	5	C
t4189	551.731	-0.317528	0.158329	2.00549	0.0449106	0.53713	nrfG	561218	561838	7	O
t2360	795.536	-0.360816	0.180072	2.00373	0.0450993	0.537167	0	3427796	3428248	1	OU
t3248	2778.66	-0.411039	0.205641	1.99882	0.045628	0.542041	gltD	4340352	4341770	2	E
t0608	318.49	-0.591106	0.297048	1.98994	0.0465981	0.547668	napB	1694362	1694811	1	C
t0784	2590.59	0.493735	0.247873	-1.99189	0.0463835	0.547668	rfbE	1877229	1878245	1	M
t0954	3011.72	0.571288	0.286745	-1.99232	0.046336	0.547668	motA	2041847	2042734	1	N
t2415	558.514	0.261949	0.131594	-1.99058	0.0465266	0.547668	yajG	3489600	3490178	1	M
t3935	971.251	-0.205111	0.103124	1.98897	0.046705	0.547668	0	283258	284325	3	M
t2901	1289.34	-0.178949	0.0902752	1.98226	0.0474504	0.553548	recD	3987052	3988887	2	L
t3020	1878.64	-0.338957	0.170951	1.98277	0.0473928	0.553548	0	4109950	4110669	2	S
t2189	3351.64	0.48122	0.243467	-1.97653	0.0480949	0.559398	glnS	3257347	3259014	1	J
t2915	710.117	-0.189988	0.0962197	1.97453	0.0483218	0.559398	0	4007742	4008455	2	P
t2999	2542.12	0.319287	0.161689	-1.9747	0.0483018	0.559398	speA	4091450	4093426	2	H
t3764	1393.31	0.239331	0.121437	-1.97083	0.0487437	0.562847	0	91413	92396	3	S
t2737	261.157	0.257637	0.130828	-1.96928	0.0489208	0.563458	srlM	3821170	3821529	2	K
t0114	349.221	-0.219059	0.111878	1.95801	0.050229	0.572736	leuD	1131806	1132411	7	E
t2537	1810.19	0.564057	0.287955	-1.95883	0.0501323	0.572736	dinP	3614305	3615360	1	L
t3559	13051.3	0.582432	0.297464	-1.95799	0.0502311	0.572736	cpxP	4661342	4661842	5	NPTU
t4587	614.064	0.31692	0.16168	-1.96016	0.0499766	0.572736	dnaT	952404	952943	7	J
t4064	1690.13	0.482344	0.247031	-1.95257	0.0508709	0.578576	rpsJ	427003	427314	3	J
t0349	836.482	0.493424	0.253087	-1.94962	0.0512213	0.579656	0	1418845	1419534	1	L
t4187	1190.91	-0.361916	0.1856	1.94998	0.0511787	0.579656	0	558983	560719	7	O
t0510	907.13	0.261921	0.134722	-1.94416	0.0518756	0.580805	hisJ	1585763	1586545	1	ET
t1032	6475.55	0.521276	0.267935	-1.94553	0.0517106	0.580805	proP	2116990	2117676	1	J
t1798	232.14	-0.314419	0.161726	1.94414	0.0518786	0.580805	0	2864529	2864924	1	S
t3178	317.938	-0.267332	0.137556	1.94344	0.0519628	0.580805	gatA	4272112	4272576	2	G
t4127	1658.09	-0.220402	0.11322	1.94667	0.0515744	0.580805	pgi	479319	480968	7	G
t0955	809.512	0.533237	0.275002	-1.93903	0.0524975	0.58399	motB	2042731	2043660	1	N
t2142	3854.33	0.45939	0.237312	-1.93581	0.0528911	0.58399	sdhA	3207165	3208931	1	C
t2222	235.13	-0.232895	0.120205	1.93748	0.0526861	0.58399	0	3290179	3290820	1	H
t2993	302.641	-0.222253	0.114651	1.93852	0.0525604	0.58399	0	4085091	4085774	2	P
t4080	1579.37	0.552203	0.285197	-1.93622	0.0528413	0.58399	rplF	434132	434665	3	J
t1305	288.081	0.274886	0.142443	-1.92979	0.0536323	0.589306	0	2369831	2370430	1	K
t2094	1044.62	0.313457	0.162387	-1.93031	0.0535683	0.589306	bioA	3157742	3159031	1	H
t1688	705.749	0.20218	0.104924	-1.92693	0.0539888	0.590425	purB	2752185	2753555	1	F
t2199	32.8295	-0.573188	0.297469	1.92688	0.0539943	0.590425	product=tRNA-Gln	3268021	3268095	1
t0216	983.881	0.310426	0.161386	-1.92351	0.0544163	0.593608	map	1251272	1252066	7	E
t4578	397.16	0.349883	0.182875	-1.91323	0.0557182	0.606353	0	942309	942596	7	S
t0210	2487.83	-0.50077	0.262013	1.91124	0.0559734	0.607673	htrA	1242835	1244262	7	O
t0493	807.276	-0.234009	0.122805	1.90554	0.0567105	0.608307	div	1566440	1567441	1	N
t0553	699.969	-0.188761	0.0990325	1.90605	0.0566432	0.608307	menF	1629788	1631083	1	H
t1315	192.984	0.319971	0.167974	-1.90489	0.0567948	0.608307	ydhA	2378066	2378320	1	S
t2564	955.155	0.481416	0.252566	-1.9061	0.0566374	0.608307	0	3642676	3643119	1	-
t2850	637.616	0.285032	0.149657	-1.90457	0.0568361	0.608307	0	3929014	3929376	2	H
t4086	3928.02	0.568218	0.298248	-1.90519	0.056756	0.608307	rpmJ	437538	437654	3	J
t0362	185.81	-0.289551	0.152227	1.9021	0.0571576	0.610308	0	1432644	1433003	1	P
t0237	235.414	-0.270478	0.142304	1.9007	0.057341	0.61083	0	1277145	1277534	7	E
t0264	4172.78	-0.570504	0.300644	1.8976	0.0577482	0.612293	yfiD	1304304	1304687	1	S
t2411	12446.9	-0.491782	0.25913	1.89782	0.0577203	0.612293	clpX	3484941	3486212	1	O
t2825	4129.88	0.464228	0.245172	-1.89348	0.058294	0.616639	rpoS	3902118	3903272	2	K
t2082	273.418	-0.569697	0.301551	1.88922	0.058862	0.621199	moaD	3144968	3145219	1	H
t4059	8176.46	0.499002	0.264547	-1.88625	0.0592618	0.623967	fusA	421861	423975	3	J
t3322	926.443	-0.333399	0.176902	1.88466	0.0594759	0.624772	tatC	4424413	4425192	4	U
t3707	1124.67	0.191312	0.101698	-1.88118	0.0599471	0.62682	yidR	31399	32625	3	U
t4042	98.1916	0.2946	0.156538	-1.88198	0.059839	0.62682	yheU	409716	409934	3	S
t2352	1556.95	-0.192392	0.10233	1.88011	0.0600932	0.626903	0	3419685	3422099	1	Q
t0945	300.507	-0.254697	0.135666	1.87738	0.0604654	0.628636	yecI	2035113	2035616	1	P
t2972	443.236	0.281418	0.14994	-1.87687	0.0605363	0.628636	gcvH	4064534	4064926	2	E
t3719	1040.41	0.164439	0.0876682	-1.87569	0.0606973	0.628868	emrD	42728	43912	3	EGP
t0053	542.137	-0.162438	0.0871086	1.86477	0.0622133	0.633915	yaaF	1061505	1062425	7	G
t1809	173.874	-0.24943	0.133947	1.86215	0.0625813	0.633915	yccD	2873069	2873374	1	K
t2086	725.78	-0.217987	0.116986	1.86336	0.0624112	0.633915	0	3147614	3148522	1	S
t2099	545.515	-0.198984	0.106347	1.87108	0.0613346	0.633915	hutG	3163823	3164776	1	F
t2100	701.049	0.210647	0.112888	-1.86599	0.0620429	0.633915	hutI	3164773	3165996	1	F
t2240	678.154	-0.254681	0.136299	1.86855	0.0616859	0.633915	dcuC	3305875	3307260	1	C
t3618	1887.37	0.349338	0.186813	-1.86998	0.061486	0.633915	yihI	4721351	4721866	5	S
t3646	855.433	0.267535	0.143252	-1.86759	0.0618195	0.633915	gidB	4754263	4754886	3	J
t4036	425.853	-0.199617	0.107154	1.86289	0.0624775	0.633915	pabA	403310	403873	3	EH
t4199	796.557	0.327471	0.17578	-1.86296	0.0624685	0.633915	pmrA	572870	573538	7	K
t0312	971.971	0.531147	0.286157	-1.85614	0.0634335	0.634065	yfhP	1358738	1359232	1	K
t0959	603.176	0.26402	0.14192	-1.86034	0.062837	0.634065	cheR	2048263	2049129	1	H
t1036	1023.84	0.345814	0.185961	-1.8596	0.0629416	0.634065	kdgR	2122414	2123205	1	K
t1685	168.159	-0.261601	0.140998	1.85535	0.0635465	0.634065	0	2749832	2750293	1	L
t1953	9789.87	0.522064	0.281351	-1.85556	0.0635164	0.634065	rpsA	3004446	3006119	1	J
t1988	2400.78	-0.347165	0.187135	1.85515	0.0635742	0.634065	clpA	3045748	3048024	1	O
t2940	399.831	-0.240334	0.1293	1.85874	0.0630646	0.634065	stdA	4035317	4035898	2	NU
t2675	878.24	0.317555	0.171386	-1.85287	0.0639015	0.63571	virK	3768636	3769565	2	S
t3092	612.014	0.188332	0.101742	-1.85107	0.0641594	0.63571	0	4177877	4178569	2
t3804	1779.76	0.316355	0.170873	-1.8514	0.0641114	0.63571	waaZ	132404	133213	3	S
t0871	1655.67	0.182311	0.0986456	-1.84814	0.0645824	0.638507	0	1972265	1975225	1	L
t0172	781.386	0.474666	0.257876	-1.84067	0.0656692	0.645872	yacC	1199506	1199853	7	S
t1360	170.496	-0.27317	0.148447	1.84018	0.0657415	0.645872	0	2420804	2421139	1	S
t4073	1623	0.540391	0.293676	-1.84009	0.0657543	0.645872	rpmC	431514	431705	3	J
t0218	3852.85	0.455208	0.247657	-1.83805	0.0660546	0.646025	tsf	1253499	1254350	7	J
t1775	178.92	0.262266	0.142624	-1.83887	0.065935	0.646025	0	2839778	2840104	1	M
t4608	429.652	-0.289388	0.157701	1.83505	0.066499	0.648973	0	967658	968521	7	O
t0163	773.438	-0.195812	0.106935	1.83112	0.0670825	0.650655	yacH	1188330	1189952	7	M
t0425	14370.5	-0.519203	0.283594	1.8308	0.0671305	0.650655	0	1498619	1500346	1	G
t1446	571.644	0.204364	0.111672	-1.83003	0.0672448	0.650655	0	2492245	2493171	1	E
t3520	1657.56	0.215731	0.117875	-1.83016	0.0672263	0.650655	#N/A	#N/A	#N/A	#N/A
t2552	113.888	0.36212	0.198174	-1.82728	0.0676574	0.653254	#N/A	#N/A	#N/A	#N/A
t0408	849.253	0.315682	0.173814	-1.81621	0.0693379	0.653833	amiA	1484639	1485508	1	M
t0426	1664.76	-0.424718	0.234187	1.81358	0.069742	0.653833	ptsH	1500395	1500652	1	G
t0557	565.783	-0.282588	0.155715	1.81477	0.0695585	0.653833	menC	1634466	1635428	1	H
t0865	258.71	0.393835	0.216366	-1.82022	0.068725	0.653833	0	1954877	1955263	1	-
t0972	414.348	0.211817	0.11648	-1.81849	0.0689896	0.653833	0	2063045	2063788	1	S
t1060	804.773	0.245941	0.135417	-1.81618	0.0693433	0.653833	rnd	2145726	2146853	1	J
t1082	873.629	0.265321	0.14624	-1.81428	0.069634	0.653833	gdhA	2166017	2167186	1	E
t1097	2721.03	0.501752	0.276197	-1.81665	0.0692713	0.653833	ipk	2183379	2184230	1	F
t1331	1272.39	-0.270804	0.14911	1.81614	0.0693492	0.653833	add	2392829	2393830	1	F
t1420	1145.82	-0.214012	0.117653	1.81901	0.0689101	0.653833	dmsA	2466728	2469166	1	C
t1643	358.673	-0.194507	0.106617	1.82435	0.0680994	0.653833	0	2703752	2704630	1	P
t1832	30.2071	0.490486	0.270583	-1.8127	0.0698786	0.653833	tnpA	2896362	2896820	1	L
t3001	350.08	0.327584	0.179766	-1.82228	0.0684125	0.653833	0	4093876	4094067	2	-
t3613	6577.7	0.476229	0.262073	-1.81716	0.0691931	0.653833	typA	4713126	4714949	5	T
t4058	1914.66	0.458599	0.251957	-1.82014	0.068737	0.653833	rpsG	421294	421764	3	J
t4154	1458.69	-0.267485	0.147777	1.81007	0.0702857	0.656289	tyrB	508460	509653	7	E
t0866	254.405	0.489955	0.27139	-1.80535	0.0710194	0.660397	0	1955257	1955583	1	S
t1320	1552.03	-0.315441	0.174814	1.80444	0.0711622	0.660397	0	2381970	2383475	1	U
t3996	557.501	-0.191842	0.106223	1.80603	0.070914	0.660397	0	355230	355913	3	S
t2933	262.975	0.477639	0.264985	-1.80251	0.0714645	0.660501	0	4027973	4028245	2	S
t4078	1117.46	0.510061	0.282899	-1.80298	0.0713914	0.660501	rpsN	433388	433693	3	J
t0054	358.721	-0.240903	0.133758	1.80103	0.0716974	0.660747	citB	1062447	1063133	7	K
t0412	1967.9	-0.343827	0.190962	1.8005	0.0717824	0.660747	0	1487314	1488213	1	P
t0171	700.606	0.25855	0.144009	-1.79537	0.0725943	0.666868	speE	1198539	1199399	7	E
t0261	718.897	0.442285	0.246562	-1.79381	0.072844	0.66781	yfiG	1301520	1301939	1	O
t1274	88.2395	-0.299009	0.16699	1.79058	0.0733604	0.671188	ssaG	2345287	2345502	1	S
t3476	12685.7	0.522475	0.292257	-1.78772	0.0738206	0.67404	rplJ	4573058	4573555	6	J
t0587	1525.18	0.22732	0.12731	-1.78557	0.0741688	0.67586	nrdA	1664711	1666996	1	F
t0449	637.91	0.176458	0.099023	-1.78199	0.0747505	0.67917	mntH	1520486	1521727	1	P
t1692	578.939	-0.179969	0.101021	1.7815	0.0748314	0.67917	0	2757058	2758392	1	S
t2553	78.9934	0.332608	0.186911	-1.77951	0.0751568	0.680762	0	3632598	3632711	1
t0637	412.342	-0.221249	0.124556	1.77631	0.0756825	0.681852	yejE	1719518	1720543	1	P
t1551	558.367	0.324348	0.182516	-1.7771	0.0755524	0.681852	hslJ	2609989	2610399	1	O
t4060	4088.28	0.475957	0.267989	-1.77603	0.075728	0.681852	tufA	424047	425231	3	J
t2260	2002.65	0.537999	0.303491	-1.7727	0.0762782	0.684092	ahpC	3327316	3327879	1	O
t2642	1155.96	0.350276	0.197565	-1.77297	0.0762339	0.684092	smpB	3718962	3719444	2	J
t4155	1032.89	-0.229767	0.129928	1.76841	0.0769924	0.689135	aphA	509840	510553	7	S
t3194	622.021	-0.269029	0.15226	1.76691	0.0772441	0.690027	0	4284279	4285274	2	E
t0551	241.218	-0.259617	0.147086	1.76507	0.0775524	0.690064	0	1628866	1629327	1	S
t4603	1447.15	0.220944	0.12517	-1.76515	0.077538	0.690064	prfC	962760	964349	7	J
t0576	422.723	-0.317244	0.180109	1.7614	0.0781715	0.693285	0	1652688	1653641	1	O
t1079	479.765	0.291449	0.165527	-1.76073	0.0782845	0.693285	0	2162871	2163605	1	M
t4383	8463.03	-0.454092	0.257976	1.76021	0.0783727	0.693285	yjeI	745762	746133	7	S
t4633	343.591	-0.252467	0.143505	1.75929	0.0785276	0.693304	sthB	996013	996696	7	M
t2075	310.368	0.270299	0.153903	-1.7563	0.079037	0.696446	ybhP	3139514	3140272	1	L
t1496	709.398	0.270819	0.1543	-1.75514	0.0792347	0.696835	0	2549558	2550619	1	S
t0269	1329.36	-0.305479	0.174392	1.75168	0.0798294	0.697711	nadB	1308540	1310162	1	H
t0790	836.784	0.23132	0.131936	-1.75327	0.0795555	0.697711	rfbK	1884625	1886058	1	G
t2624	709.15	-0.230998	0.131892	1.75142	0.0798741	0.697711	tyrA	3702792	3703913	2	E
t2894	866.11	0.279189	0.159447	-1.75098	0.0799493	0.697711	0	3980654	3981568	2	S
t0380	996.945	-0.240294	0.137634	1.74589	0.0808303	0.704045	aegA	1454376	1456235	1	C
t0156	835.379	-0.155019	0.0888462	1.7448	0.0810191	0.704339	aroP	1177862	1179232	7	E
t1810	477.376	-0.172688	0.099135	1.74195	0.0815174	0.705965	0	2874798	2875736	1	S
t3313	655.778	-0.215291	0.123569	1.74228	0.0814591	0.705965	yigZ	4412871	4413485	4	S
t1520	349.974	-0.210767	0.121098	1.74046	0.0817776	0.70687	rimL	2577874	2578413	1	J
t1214	31234.1	0.524655	0.302301	-1.73554	0.0826451	0.71301	infC	2283921	2284463	1	J
t0604	958.598	-0.516602	0.298655	1.72976	0.083673	0.719193	napF	1689461	1689952	1	C
t1138	504.179	-0.2051	0.118573	1.72973	0.0836787	0.719193	0	2212501	2213634	1	M
t0614	25.2515	-0.476863	0.275936	1.72817	0.0839585	0.720233	ccmE	1697712	1698191	1	O
t4391	292.162	-0.205169	0.118788	1.72718	0.0841348	0.720384	blc	750612	751145	7	M
t0253	28.1912	0.495196	0.287055	-1.72509	0.0845109	0.722242	product=tRNA-Glu	1290441	1290516	0
t3255	949.835	-0.188421	0.109399	1.72233	0.0850089	0.725132	nanT	4347862	4349352	2	EGP
t4076	3512.49	0.496493	0.288475	-1.72109	0.085234	0.725688	rplX	432505	432819	3	J
t0999	422.597	-0.217544	0.126622	1.71806	0.0857862	0.727659	exoX	2090418	2091116	1	L
t4070	1177.49	0.508014	0.29556	-1.71882	0.0856476	0.727659	rplV	430040	430372	3	J
t1226	658.356	0.226193	0.132235	-1.71054	0.0871655	0.736605	0	2293360	2294802	1	S
t3581	1118.99	0.217513	0.127108	-1.71125	0.0870341	0.736605	0	4682197	4683228	5	S
t0563	528.949	0.294269	0.172198	-1.7089	0.0874702	0.736934	0	1639494	1640393	1	G
t1066	390.779	0.210918	0.123446	-1.70858	0.0875292	0.736934	0	2149994	2150455	1	S
t2980	1651.87	-0.199673	0.117078	1.70547	0.0881068	0.740424	serA	4072643	4073875	2	EH
t1203	320.084	0.198111	0.116222	-1.70458	0.0882721	0.740441	0	2272943	2273479	1	S
t1219	2992.87	0.349314	0.205208	-1.70224	0.0887095	0.741868	pheT	2286464	2288851	1	J
t2967	861.747	-0.24149	0.141892	1.70193	0.0887691	0.741868	0	4057375	4058034	2	S
t3499	1391.96	0.329194	0.193753	-1.69904	0.0893121	0.745034	udhA	4592825	4594225	5	C
t2362	2251.23	-0.277633	0.164364	1.68913	0.0911943	0.757948	ybaR	3428775	3431276	1	P
t3191	194.416	-0.309868	0.183385	1.68971	0.0910828	0.757948	0	4282737	4283054	2	L
t0646	57.5198	0.392211	0.23276	-1.68505	0.0919798	0.761644	0	1729941	1730063	1
t1418	195.21	-0.327584	0.194505	1.68419	0.0921447	0.761644	dmsB	2463563	2464180	1	C
t2801	471.607	0.261327	0.155148	-1.68438	0.0921088	0.761644	invF	3882483	3883133	2	K
t4387	124.363	0.278618	0.165515	-1.68333	0.0923103	0.761644	ecnA	749016	749150	7	S
t0580	2309	-0.506422	0.301964	1.67709	0.0935243	0.763851	glpA	1656572	1658200	1	C
t0941	659.45	-0.191251	0.114468	1.67078	0.0947661	0.763851	tyrP	2031987	2033198	1	U
t0958	1626.39	0.308009	0.184203	-1.67211	0.0945025	0.763851	tar	2046441	2048102	1	NT
t1316	559.873	0.283471	0.169334	-1.67403	0.0941246	0.763851	pdxH	2378454	2379110	1	H
t1324	566.088	0.257491	0.154063	-1.67133	0.0946556	0.763851	0	2386030	2387088	1	C
t1647	601.064	0.243464	0.145294	-1.67566	0.0938045	0.763851	ispZ	2706918	2707457	1	D
t1945	752.232	-0.411307	0.245555	1.67501	0.093932	0.763851	0	2995396	2996289	1	J
t2190	1268.14	-0.199601	0.119226	1.67413	0.0941046	0.763851	nagE	3259225	3261177	1	G
t3029	705.35	0.509417	0.303632	-1.67775	0.0933966	0.763851	product=tRNA-Phe	4119369	4119444	2
t3218	1523.73	0.356873	0.213104	-1.67464	0.0940055	0.763851	0	4311580	4312752	2	S
t3261	13637.7	0.498413	0.298175	-1.67155	0.0946139	0.763851	rplM	4353263	4353691	2	J
t4061	287.117	0.329607	0.196848	-1.67442	0.0940479	0.763851	yheA	425416	425610	3	P
t4459	8319.15	0.494403	0.295736	-1.67177	0.0945697	0.763851	ytfK	813976	814248	7	S
t3582	1248.7	0.218605	0.131161	-1.66669	0.0955752	0.769007	fdhD	4683504	4684307	5	C
t1857	628.664	0.211364	0.127068	-1.66339	0.0962339	0.771665	pqiA	2917937	2919190	1	S
t2921	999.4	-0.233682	0.140633	1.66164	0.0965856	0.771665	galR	4014819	4015847	2	K
t3942	1537.79	0.329281	0.198063	-1.66251	0.096411	0.771665	0	291811	292368	3	S
t4625	1886.66	0.362029	0.217768	-1.66245	0.0964219	0.771665	rob	986586	987455	7	K
t0848	299.117	-0.21419	0.12909	1.65923	0.0970696	0.774168	#N/A	#N/A	#N/A	#N/A
t0611	31.3595	-0.437658	0.264744	1.65313	0.0983039	0.776232	ccmB	1696058	1696717	1	O
t0789	738.546	0.178906	0.108162	-1.65405	0.0981169	0.776232	rfbM	1883199	1884638	1	M
t2348	358.492	-0.175557	0.106248	1.65233	0.0984677	0.776232	sfbC	3415574	3416233	1	P
t3338	414.879	-0.217594	0.131643	1.65291	0.0983482	0.776232	rhtC	4441406	4442026	4	U
t3652	2949.9	0.325549	0.19696	-1.65287	0.0983577	0.776232	atpA	4758081	4759622	3	F
t4067	1069.63	0.470204	0.284254	-1.65417	0.0980933	0.776232	rplW	428589	428891	3	J
t4400	619.266	-0.166891	0.101021	1.65204	0.0985257	0.776232	psd	761445	762413	7	I
t0534	833.597	-0.230427	0.140455	1.64057	0.100886	0.777684	lrhA	1609970	1610908	1	K
t0725	120.879	0.306961	0.186399	-1.6468	0.0996001	0.777684	#N/A	#N/A	#N/A	#N/A
t0943	2232.17	-0.330199	0.200932	1.64334	0.100313	0.777684	ftnA	2033710	2034207	1	P
t1170	1031.23	0.363997	0.221658	-1.64216	0.100558	0.777684	0	2239223	2239666	1	O
t1246	2354.08	-0.307239	0.1863	1.64916	0.0991148	0.777684	pykF	2315951	2317363	1	F
t1603	199.169	0.212359	0.128908	-1.64737	0.0994816	0.777684	#N/A	#N/A	#N/A	#N/A
t1718	471.408	0.221667	0.134339	-1.65006	0.0989305	0.777684	0	2786789	2787586	1	L
t1746	1707.72	0.497595	0.302548	-1.64468	0.100035	0.777684	flgB	2813589	2814005	1	N
t2106	725.85	0.270994	0.164642	-1.64596	0.0997727	0.777684	modA	3171389	3172162	1	P
t2241	269.565	-0.198238	0.1206	1.64376	0.100225	0.777684	dpiA	3307314	3307994	1	K
t2387	806.282	0.336099	0.204702	-1.64189	0.100613	0.777684	hha	3461234	3461452	1	S
t2759	667.611	-0.241938	0.147545	1.63975	0.101056	0.777684	hypD	3841450	3842571	2	O
t3796	1007.77	0.157402	0.0960059	-1.6395	0.101109	0.777684	waaG	125317	126441	3	M
t4605	164.121	-0.253227	0.154199	1.64221	0.100546	0.777684	0	965479	965658	7	S
t1112	205.41	0.236515	0.14434	-1.6386	0.101297	0.777807	#N/A	#N/A	#N/A	#N/A
t2769	867.946	-0.165162	0.101366	1.62937	0.103235	0.788689	sprA	3851311	3852198	2	K
t3644	2366.18	0.386822	0.23737	-1.62962	0.103182	0.788689	mioC	4751449	4751892	3	C
t3821	1180.96	0.186099	0.11419	-1.62972	0.10316	0.788689	#N/A	#N/A	#N/A	#N/A
t1638	491.218	-0.165123	0.101615	1.62499	0.104165	0.794452	trpB	2699898	2701091	1	E
t0697	361.761	-0.174297	0.107531	1.6209	0.105038	0.795958	yehT	1785236	1785955	1	K
t0779	812.538	0.261691	0.161379	-1.62159	0.104891	0.795958	rfbI	1872171	1873145	1	C
t1908	386.862	0.347181	0.214205	-1.62079	0.105064	0.795958	0	2960624	2960863	1	S
t2293	961.122	0.155526	0.0958926	-1.62187	0.10483	0.795958	pheP	3365224	3366618	1	E
t0905	807.083	0.245892	0.152101	-1.61664	0.105956	0.796227	fliI	2002947	2004317	1	NU
t0910	299.12	0.244314	0.150855	-1.61953	0.105333	0.796227	0	2008338	2008691	1	-
t1535	387.675	0.272384	0.168604	-1.61553	0.106197	0.796227	0	2591461	2591805	1	S
t1792	255.791	0.243039	0.150495	-1.61492	0.106327	0.796227	0	2854127	2854654	1	E
t2787	956.845	0.168398	0.10424	-1.61548	0.106208	0.796227	sipB	3868315	3870096	2	S
t3452	16.5886	0.361724	0.223605	-1.61769	0.105729	0.796227	product=23S ribosomal RNA	4539955	4542960	0
t4081	829.537	0.433577	0.267823	-1.61889	0.10547	0.796227	rplR	434675	435028	3	J
t1075	621.359	0.15888	0.0985354	-1.61242	0.106871	0.798983	dadX	2158199	2159269	1	E
t3074	830.224	-0.21731	0.134878	1.61115	0.107146	0.79972	0	4159004	4159498	2	S
t1076	1824.66	0.306262	0.190243	-1.60985	0.107431	0.800527	0	2159331	2161064	1	P
t0273	800.057	-0.311295	0.193996	1.60464	0.108573	0.805617	rseC	1312797	1313276	1	T
t0439	3.93413	-0.436609	0.272079	1.60472	0.108556	0.805617	product=tRNA-Val	1513296	1513371	1
t1381	623.247	0.419588	0.261539	-1.60431	0.108646	0.805617	0	2434757	2435287	1	S
t0361	631.174	-0.189835	0.118588	1.6008	0.109422	0.806342	0	1431892	1432617	1	L
t1429	735.829	-0.166884	0.104168	1.60206	0.109141	0.806342	#N/A	#N/A	#N/A	#N/A
t2738	89.6792	0.474723	0.296762	-1.59968	0.10967	0.806342	0	3821596	3821709	2
t2829	1498.79	0.2445	0.152877	-1.59932	0.109748	0.806342	0	3905994	3907043	2	J
t3453	20.7223	0.45313	0.283323	-1.59934	0.109745	0.806342	product=tRNA-Glu	4543154	4543229	0
t3477	9200.16	0.471448	0.294831	-1.59905	0.10981	0.806342	rplA	4573971	4574675	6	J
t0291	2052.51	0.15352	0.0960676	-1.59804	0.110034	0.806682	purL	1329965	1333852	1	F
t2813	559.521	0.218038	0.136669	-1.59537	0.11063	0.809739	0	3892244	3893176	2	K
t0763	405.448	0.233912	0.147001	-1.59122	0.111559	0.8099	gmd	1853591	1854712	1	H
t1165	2215.35	0.348511	0.219074	-1.59084	0.111646	0.8099	0	2233418	2234164	1	M
t1925	536.204	0.17956	0.112736	-1.59275	0.111216	0.8099	0	2969861	2970925	1	S
t2462	987.581	-0.168486	0.105933	1.5905	0.111723	0.8099	malZ	3532238	3534055	1	G
t3551	748.493	0.160518	0.100792	-1.59256	0.111258	0.8099	0	4653482	4654522	5	O
t3587	232.574	0.193104	0.121169	-1.59368	0.111008	0.8099	0	4690096	4690470	5	S
t0204	999.213	-0.158394	0.0999336	1.585	0.112967	0.811564	yadQ	1237004	1238425	7	P
t0722	88.5146	-0.318358	0.200545	1.58747	0.112407	0.811564	0	1809930	1810127	1
t0978	1014.13	0.313399	0.197822	-1.58424	0.113138	0.811564	yebC	2068340	2069080	1	K
t1301	11031.7	0.466389	0.294091	-1.58587	0.11277	0.811564	ydhD	2367026	2367373	1	C
t3448	2579.86	0.354388	0.223503	-1.58561	0.112828	0.811564	yifE	4538127	4538465	4	S
t4580	941.59	-0.181776	0.114695	1.58487	0.112995	0.811564	0	942960	943916	7	S
t4636	678.77	0.244964	0.154654	-1.58395	0.113204	0.811564	0	998521	999015	7	-
t0961	518.788	0.432642	0.274029	-1.57882	0.114377	0.81618	cheY	2050193	2050582	1	KT
t1735	256.892	0.347713	0.220302	-1.57834	0.114487	0.81618	tnpA	2803475	2803933	1	L
t4065	2697.35	0.433948	0.275	-1.57799	0.114567	0.81618	rplC	427347	427976	3	J
t4066	1753.56	0.450596	0.285454	-1.57852	0.114446	0.81618	rplD	427987	428592	3	J
t2104	514.388	0.178353	0.113163	-1.57607	0.11501	0.816766	modC	3169639	3170697	1	P
t3212	617.247	0.200085	0.126939	-1.57624	0.114971	0.816766	folP	4305099	4305947	2	H
t0358	761.974	0.263109	0.167186	-1.57375	0.115545	0.816897	purM	1428368	1429405	1	F
t0883	531.934	-0.181875	0.115575	1.57365	0.115568	0.816897	ompS	1985469	1986653	1	M
t1041	16840.6	-0.460573	0.292573	1.57422	0.115437	0.816897	cspC	2125115	2125324	1	K
t4644	126956	0.47176	0.30042	-1.57034	0.116337	0.821054	#N/A	#N/A	#N/A	#N/A
t1828	797.202	0.160804	0.102728	-1.56534	0.117504	0.828003	sigD	2891785	2893470	1	S
t1163	708.046	-0.16952	0.10855	1.56167	0.118365	0.831487	0	2229649	2230935	1	S
t1650	835.894	-0.293754	0.188064	1.56199	0.118291	0.831487	0	2709030	2709326	1	S
t1093	382.259	0.188543	0.120947	-1.55889	0.119023	0.8343	pth	2179173	2179781	1	J
t1111	388.416	0.18749	0.120307	-1.55842	0.119133	0.8343	cdtB	2196279	2197088	1	S
t1796	1195.85	0.186218	0.119636	-1.55654	0.119579	0.834846	putP	2858578	2860086	1	E
t2795	202.802	0.229705	0.147513	-1.55718	0.119428	0.834846	spaM	3875457	3875900	2	S
t1199	202.953	0.414754	0.266813	-1.55447	0.120072	0.836998	cedA	2269516	2269758	1	D
t0068	2794.67	0.20182	0.13001	-1.55234	0.120581	0.837849	carB	1078195	1081422	7	F
t1424	1068.07	0.430434	0.277231	-1.55262	0.120514	0.837849	0	2471083	2471424	1	S
t4126	1051.38	-0.194879	0.125596	1.55164	0.120748	0.837849	lysC	477581	478930	7	E
t3653	3652.36	0.348573	0.225233	-1.54761	0.121716	0.843276	atpG	4759673	4760536	3	C
t0503	995.34	-0.249073	0.161104	1.54604	0.122095	0.844616	0	1576736	1578163	1	KT
t3209	63.0405	-0.320977	0.208184	1.5418	0.123123	0.85043	product=tRNA-Leu	4303114	4303200	2
t1975	4051.08	-0.351978	0.228694	1.53908	0.123786	0.853709	lrp	3034647	3035141	1	K
t2261	540.399	0.156828	0.102028	-1.53711	0.124267	0.855395	dsbG	3328319	3329065	1	O
t4237	427.491	-0.207824	0.135255	1.53653	0.124407	0.855395	ssb	616184	616720	7	L
t0248	876.262	0.250852	0.163792	-1.53153	0.125638	0.85995	yaeC	1285156	1285971	7	M
t0411	522.44	-0.182192	0.118945	1.53174	0.125588	0.85995	0	1486644	1487219	1	M
t1584	381.007	-0.170085	0.110962	1.53282	0.12532	0.85995	0	2645822	2646550	1	E
t4084	2169.22	0.402822	0.263406	-1.52928	0.126195	0.862461	rplO	435733	436167	3	J
t0043	1008.87	-0.163247	0.106968	1.52614	0.126976	0.866493	0	1049712	1051751	7	G
t2220	1808.43	0.323625	0.212271	-1.52459	0.127362	0.867821	rlpB	3288556	3289146	1	M
t0044	910.051	0.172533	0.113764	-1.51658	0.129372	0.870071	0	1051791	1053164	7	P
t0208	663.524	0.261881	0.172258	-1.52028	0.128441	0.870071	mtn	1240405	1241103	7	F
t0667	423.881	-0.202605	0.133399	1.51879	0.128815	0.870071	mglC	1754751	1755761	1	G
t0930	1568.18	-0.251705	0.165838	1.51777	0.129072	0.870071	uvrC	2025349	2027181	1	L
t1542	578.539	0.27896	0.184383	-1.51294	0.130294	0.870071	0	2598655	2599059	1	C
t1821	224.103	0.195968	0.128848	-1.52093	0.128277	0.870071	hpaC	2885993	2886505	1	S
t1959	1259.29	0.242464	0.159279	-1.52226	0.127943	0.870071	0	3011441	3013210	1	S
t2195	1075.26	-0.141229	0.0933669	1.51262	0.130376	0.870071	asnB	3265832	3267496	1	E
t2373	2220.42	-0.297454	0.196379	1.51469	0.12985	0.870071	htpG	3443795	3445693	1	O
t2889	230.077	-0.169613	0.111878	1.51605	0.129507	0.870071	ygdD	3976635	3977030	2	S
t2908	234.094	-0.203601	0.134476	1.51403	0.130018	0.870071	ppdA	4000138	4000608	2	NU
t2954	2.06091	0.354204	0.233587	-1.51637	0.129426	0.870071	0	4046782	4046880	2
t3654	4684.67	0.350849	0.231624	-1.51473	0.12984	0.870071	atpD	4760563	4761945	3	F
t4098	1078.81	0.303645	0.200428	-1.51498	0.129778	0.870071	fms	446088	446597	3	J
t0963	3863.87	0.435747	0.28863	-1.50971	0.131118	0.872455	flhB	2051431	2052582	1	N
t3123	746.365	0.235446	0.155945	-1.5098	0.131094	0.872455	0	4212884	4213498	2	T
t1171	433.064	-0.316473	0.209751	1.5088	0.131349	0.872714	0	2239708	2239986	1	S
t0123	3940.09	0.451331	0.299477	-1.50706	0.131794	0.873478	yabB	1142697	1143155	7	K
t0747	781.944	0.177989	0.118161	-1.50633	0.131983	0.873478	yegD	1833474	1834826	1	O
t3159	758.403	0.161482	0.107219	-1.5061	0.132042	0.873478	#N/A	#N/A	#N/A	#N/A
t0419	164.726	0.221496	0.147251	-1.5042	0.13253	0.874476	0	1494272	1494649	1	S
t1487	612.591	0.192027	0.127676	-1.50401	0.132578	0.874476	narU	2536937	2538325	1	P
t1248	295.573	0.187421	0.124698	-1.503	0.132839	0.874925	#N/A	#N/A	#N/A	#N/A
t0203	2117.58	0.292449	0.195387	-1.49677	0.134453	0.880208	hemL	1235554	1236834	7	H
t0219	1526.25	0.347647	0.232475	-1.49542	0.134805	0.880208	pyrH	1254495	1255220	7	F
t0601	810.509	0.169138	0.112985	-1.497	0.134394	0.880208	yojI	1686701	1688344	1	P
t2805	318.643	-0.227473	0.15208	1.49574	0.13472	0.880208	0	3885193	3885720	2	K
t3777	617.917	0.304869	0.203551	-1.49776	0.134197	0.880208	rpoZ	109129	109404	3	K
t3983	1269.85	-0.188309	0.125747	1.49752	0.134258	0.880208	glgX	333871	335835	3	G
t1010	111.069	-0.231603	0.155108	1.49318	0.135391	0.880234	0	2095419	2095592	1
t2628	3964.73	0.408541	0.273526	-1.49361	0.135277	0.880234	rplS	3707321	3707668	2	J
t3968	590.994	-0.232697	0.155715	1.49438	0.135077	0.880234	ugpQ	316268	317008	3	C
t0502	768.496	0.125281	0.0841936	-1.48801	0.136749	0.88028	purF	1575183	1576700	1	F
t0698	518.8	0.303385	0.203431	-1.49134	0.135872	0.88028	yehS	1786002	1786469	1	S
t1598	406.954	-0.197986	0.13297	1.48895	0.1365	0.88028	sapB	2658061	2659026	1	V
t2127	2177.86	0.366114	0.246047	-1.48798	0.136756	0.88028	pal	3189924	3190448	1	M
t2381	669.825	-0.156086	0.104747	1.49013	0.136191	0.88028	0	3450730	3451653	1	S
t3478	1676.3	0.373832	0.250589	-1.49181	0.135748	0.88028	rplK	4574679	4575107	6	J
t3749	608.882	0.190838	0.128165	-1.489	0.136488	0.88028	0	72409	73158	3	G
t0357	633.634	0.185139	0.124826	-1.48317	0.138029	0.880976	purN	1427730	1428368	1	F
t0581	1194.83	-0.273334	0.183897	1.48634	0.137189	0.880976	glpT	1658433	1659791	1	G
t1207	789.171	0.226976	0.152907	-1.48441	0.137701	0.880976	0	2276097	2276855	1	M
t2292	861.466	0.1585	0.106715	-1.48527	0.137473	0.880976	ybdG	3363935	3365182	1	M
t2966	884.775	-0.185116	0.12475	1.48389	0.137838	0.880976	0	4056279	4057259	2	J
t3592	1010.82	-0.183173	0.123381	1.48462	0.137645	0.880976	yiiD	4692701	4693690	5	K
t2234	2112.86	0.342477	0.231028	-1.48241	0.138232	0.881037	lipA	3301825	3302790	1	H
t0948	284.66	-0.204069	0.138212	1.4765	0.139811	0.883845	otsB	2037357	2038160	1	G
t1103	398.092	0.181054	0.122635	-1.47637	0.139845	0.883845	0	2188766	2189575	1	S
t1910	3393.63	0.4249	0.287957	-1.47557	0.14006	0.883845	0	2961556	2961843	1	-
t2428	1608.44	0.271449	0.184132	-1.47421	0.140426	0.883845	0	3501928	3502437	1	S
t2730	5385.6	0.414586	0.280499	-1.47803	0.1394	0.883845	recA	3814954	3816015	2	L
t2848	876.875	-0.208058	0.140638	1.47938	0.139038	0.883845	cysI	3925067	3926779	2	H
t3211	1354.5	-0.186569	0.126555	1.47421	0.140424	0.883845	0	4303769	4305106	2	G
t4031	2448.29	-0.388542	0.263492	1.47459	0.140323	0.883845	nirB	397520	400063	3	C
t4398	245.016	0.166165	0.11252	-1.47677	0.139738	0.883845	yjeN	757586	757963	7	-
t0252	85.115	0.319625	0.217106	-1.47221	0.140965	0.886007	product=16S ribosomal RNA	1288821	1290354	0
t2254	443.77	-0.170853	0.116286	1.46925	0.141765	0.889805	0	3320312	3321079	1	S
t4354	264.698	-0.206557	0.140715	1.46791	0.142128	0.890849	0	717412	717600	7	S
t1037	199.365	0.185742	0.12684	-1.46438	0.14309	0.893798	0	2123417	2123656	1	S
t3533	1229.17	-0.173037	0.118193	1.46402	0.143189	0.893798	glpX	4638115	4639215	5	G
t3938	315.076	-0.148872	0.10167	1.46426	0.143122	0.893798	nikR	288287	288688	3	K
t1175	505.782	0.203423	0.139134	-1.46206	0.143725	0.895911	0	2244162	2244713	1	C
t3203	510.056	0.256872	0.17591	-1.46025	0.144222	0.897779	rbfA	4295638	4296039	2	J
t1014	229.246	-0.219251	0.150241	1.45933	0.144474	0.897949	0	2099643	2100257	1	C
t2797	182.182	0.226631	0.155364	-1.45871	0.144645	0.897949	spak	3877170	3877577	2	S
t1935	24178.4	0.416362	0.286131	-1.45515	0.145629	0.901588	ompF	2981032	2982123	1	M
t4432	575.544	0.156649	0.107615	-1.45565	0.145491	0.901588	yjfQ	790775	791530	7	K
t2085	1080.79	-0.300536	0.206659	1.45426	0.145873	0.901869	moaA	3146228	3147217	1	H
t0497	449.922	0.159211	0.109813	-1.44984	0.147102	0.903313	dedA	1570623	1571282	1	S
t0565	1106.2	0.291972	0.201288	-1.45052	0.146914	0.903313	pmrF	1642369	1643352	1	I
t0893	147.804	0.231489	0.159547	-1.45091	0.146804	0.903313	yodD	1995575	1995802	1	S
t1793	773.293	0.251444	0.173413	-1.44997	0.147066	0.903313	0	2854767	2855624	1	E
t2313	547.625	0.17143	0.11814	-1.45107	0.14676	0.903313	fimY	3378273	3378995	1	KT
t0303	745.529	-0.122955	0.0848907	1.44839	0.147509	0.904586	csiE	1349731	1351008	1	K
t3612	542.644	0.155081	0.107205	-1.44658	0.148016	0.906473	0	4712337	4713071	5	S
t4471	1266.46	0.273811	0.189405	-1.44564	0.148278	0.906853	yjga	829529	830080	7	S
t0239	181.275	-0.268874	0.186544	1.44134	0.149487	0.908823	rof	1278973	1279227	7	K
t0322	439.003	0.16603	0.11517	-1.44161	0.149413	0.908823	0	1367309	1367977	1	S
t0868	771.568	-0.157844	0.109542	1.44094	0.149601	0.908823	amn	1955779	1957233	1	F
t1860	637.801	-0.133435	0.0924827	1.44281	0.149073	0.908823	0	2923332	2924441	1	C
t2905	92.3218	-0.290791	0.201784	1.4411	0.149556	0.908823	ppdC	3998875	3999195	2	NU
t3759	363.322	0.193966	0.134695	-1.44004	0.149857	0.909157	fidL	85575	86039	3	-
t0541	4046.56	0.321183	0.223286	-1.43844	0.150309	0.910682	nuoG	1616405	1619137	1	C
t3560	812.816	0.204237	0.142148	-1.43679	0.150778	0.912309	cpxR	4661993	4662691	5	K
t0247	291.497	0.220723	0.15384	-1.43475	0.151357	0.912418	rcsF	1284633	1285037	7	M
t0514	811.796	0.247652	0.173345	-1.42867	0.1531	0.912418	0	1588957	1589850	1	S
t0750	532.209	0.184826	0.129582	-1.42632	0.153775	0.912418	udk	1839118	1839759	1	F
t0908	4806.49	0.357527	0.25173	-1.42028	0.155527	0.912418	fliF	2006005	2007687	1	N
t1024	145.314	0.25567	0.179118	-1.42738	0.153471	0.912418	0	2109151	2109315	1	-
t1088	222.794	-0.179223	0.126023	1.42214	0.154986	0.912418	hyaC	2172388	2173119	1	C
t1196	377.363	-0.15058	0.105999	1.42057	0.155441	0.912418	0	2265532	2266290	1	F
t1247	556.625	0.15284	0.106992	-1.42851	0.153144	0.912418	0	2317765	2319108	1	E
t1657	411.308	-0.172157	0.121026	1.42248	0.154888	0.912418	oppB	2715383	2716303	1	P
t1719	685.616	-0.23073	0.161237	1.431	0.15243	0.912418	holB	2787597	2788601	1	L
t1773	410.956	0.240778	0.168033	-1.43293	0.151879	0.912418	0	2838699	2839259	1	S
t2145	1419.45	0.413184	0.289363	-1.42791	0.153319	0.912418	0	3210070	3210315	1	-
t2357	413.936	-0.157096	0.1098	1.43076	0.1525	0.912418	0	3425292	3426071	1	S
t2507	1373.32	0.153268	0.106815	-1.43489	0.151317	0.912418	mod	3585588	3587546	1	L
t3125	858.727	0.200726	0.140915	-1.42445	0.154316	0.912418	bacA	4214907	4215728	2	V
t3229	593.66	-0.183913	0.129395	1.42133	0.155221	0.912418	0	4319521	4320303	2	Q
t3475	12698.3	0.42762	0.298522	-1.43245	0.152014	0.912418	rplL	4572626	4572991	6	J
t3583	6821.02	0.371819	0.261798	-1.42025	0.155534	0.912418	fdoG	4684535	4687585	5	C
t3853	872.435	-0.383397	0.2696	1.42209	0.154999	0.912418	0	188483	188956	3	C
t4087	3559.82	0.391178	0.27505	-1.42221	0.154966	0.912418	rpsM	437801	438157	3	J
t4382	3580.71	-0.389747	0.274479	1.41995	0.155622	0.912418	groEL	743890	745536	7	O
t4386	4312.19	0.347874	0.244688	-1.4217	0.155112	0.912418	efp	748389	748955	7	J
t4485	302.829	-0.186036	0.13017	1.42918	0.152953	0.912418	nrdG	840317	840781	7	C
t4502	451.232	-0.264754	0.186418	1.42022	0.155544	0.912418	0	859571	860023	7	G
t1478	250.855	-0.210903	0.149012	1.41534	0.156968	0.913676	osmC	2528335	2528766	1	O
t1911	121.141	0.215291	0.152025	-1.41615	0.15673	0.913676	0	2961978	2962139	1
t2756	374.131	-0.25254	0.178463	1.41508	0.157044	0.913676	hypA	3839889	3840245	2	S
t3244	858.732	-0.250402	0.176544	1.41836	0.156087	0.913676	0	4330973	4331626	2	Q
t4128	722.781	0.369079	0.26063	-1.4161	0.156745	0.913676	0	481409	481654	7	S
t4495	497.019	0.177406	0.125172	-1.4173	0.156396	0.913676	pyrB	852320	853255	7	F
t0926	618.26	0.230802	0.163527	-1.4114	0.158126	0.916226	sdiA	2023219	2023941	1	K
t2107	135.001	-0.232301	0.164654	1.41085	0.15829	0.916226	ybhT	3172329	3172478	1	U
t2366	1416.5	-0.155177	0.109972	1.41106	0.158228	0.916226	#N/A	#N/A	#N/A	#N/A
t3154	1139.4	-0.276781	0.19604	1.41186	0.15799	0.916226	0	4243953	4244318	2	S
t1651	733.377	0.124078	0.0880981	-1.40841	0.15901	0.919219	cls	2709686	2711146	1	I
t1001	190.859	0.215884	0.153358	-1.40772	0.159215	0.919236	holE	2091904	2092134	1	L
t0476	1134.74	-0.137458	0.0979413	1.40348	0.160475	0.921682	0	1550835	1552982	1	I
t0909	1396.92	0.413445	0.29464	-1.40322	0.160551	0.921682	fliE	2007904	2008218	1	N
t0918	18925.5	0.409519	0.291913	-1.40288	0.160653	0.921682	fliC	2015132	2016652	1	N
t3362	942.016	-0.190966	0.135969	1.40448	0.160175	0.921682	hemY	4464853	4466052	4	H
t4074	2047.05	0.372747	0.265703	-1.40287	0.160655	0.921682	rpsQ	431705	431959	3	J
t0996	271.659	0.29251	0.208787	-1.401	0.161216	0.922618	yebF	2087010	2087363	1	S
t1816	317.372	0.185349	0.132301	-1.40097	0.161224	0.922618	hpcB	2880243	2881094	1	S
t4196	736.757	-0.19674	0.140632	1.39896	0.161824	0.924883	phnA	569318	569653	7	P
t0639	916.616	-0.152806	0.109541	1.39497	0.163026	0.929757	yejA	1721647	1723452	1	E
t0802	2360.68	-0.419386	0.300685	1.39477	0.163086	0.929757	hisG	1897977	1898876	1	F
t2400	525.789	0.258618	0.185802	-1.3919	0.163953	0.933523	ybaO	3472860	3473318	1	K
t0217	8644.19	0.389105	0.279854	-1.39038	0.164412	0.933795	rpsB	1252516	1253241	7	J
t1747	1057.28	0.369318	0.265551	-1.39076	0.164297	0.933795	flgA	2814162	2814821	1	N
t1020	663.889	0.208621	0.15018	-1.38914	0.164791	0.934698	0	2105454	2105873	1	K
t2697	326.904	0.165711	0.119345	-1.38851	0.164983	0.934698	ygaC	3788906	3789256	2	S
t3490	56.409	0.39032	0.281559	-1.38628	0.165661	0.937368	product=23S ribosomal RNA	4582009	4585015	0
t2201	194.535	-0.379114	0.273766	1.38481	0.166112	0.938748	product=tRNA-Gln	3268234	3268308	1
t2592	47.9677	0.324115	0.234168	-1.38411	0.166324	0.938778	0	3672697	3672768	1
t3650	4441.65	0.333922	0.241561	-1.38235	0.166865	0.940661	atpF	4757050	4757520	3	C
t0375	100.34	-0.239012	0.173441	1.37806	0.168185	0.940866	0	1446831	1447031	1	S
t0840	598.013	-0.18174	0.131747	1.37946	0.167753	0.940866	cbiA	1934851	1936275	1	H
t0956	3972.79	0.341222	0.247639	-1.3779	0.168234	0.940866	cheA	2043665	2045680	1	H
t1034	1105.73	0.230986	0.167898	-1.37575	0.168898	0.940866	htpX	2119937	2120818	1	O
t1406	13.4328	0.405984	0.294864	-1.37685	0.168558	0.940866	tnpA	2451904	2452362	1	L
t1952	452.554	0.284056	0.205652	-1.38124	0.167204	0.940866	himD	3004006	3004290	1	K
t2341	402.778	-0.176181	0.128023	1.37616	0.168771	0.940866	garR	3408206	3409084	1	I
t3864	3576.37	0.240741	0.174567	-1.37908	0.167871	0.940866	glyS	201135	203204	3	J
t4183	1192.5	-0.278948	0.20228	1.37902	0.167889	0.940866	nrfA	555255	556691	7	C
t4468	5326.3	0.340093	0.247249	-1.37551	0.168974	0.940866	ppa	826119	826649	7	C
t3223	235.634	-0.167307	0.121801	1.37361	0.169563	0.94236	nlp	4315914	4316201	2	K
t4106	76.0513	0.313844	0.228532	-1.3733	0.169658	0.94236	product=16S ribosomal RNA	451532	453065	0
t3537	3792.33	-0.339865	0.247757	1.37177	0.170135	0.943853	tpiA	4641403	4642170	5	G
t3485	6.08607	-0.401648	0.292954	1.37103	0.170366	0.943981	product=tRNA-Thr	4578091	4578166	6
t2658	68672.7	-0.416376	0.303886	1.37017	0.170633	0.944306	0	3747676	3747864	2
t0347	2287.27	0.283417	0.207956	-1.36287	0.172924	0.946724	guaA	1416945	1418522	1	F
t0588	832.492	0.205079	0.150595	-1.36179	0.173265	0.946724	ubiG	1667351	1668079	1	H
t0741	344.859	-0.193141	0.141944	1.36068	0.173615	0.946724	baeR	1822058	1822780	1	K
t0830	89.2963	-0.24353	0.178866	1.36152	0.17335	0.946724	pduH	1925473	1925823	1	S
t0837	454.378	-0.135636	0.0996511	1.36111	0.173478	0.946724	pduF	1932374	1933168	1	U
t0942	253.122	-0.404798	0.297076	1.36261	0.173006	0.946724	yecH	2033425	2033664	1	S
t1152	70.7209	0.25629	0.188053	-1.36286	0.172927	0.946724	0	2221461	2221646	1
t1382	117.635	-0.268785	0.197278	1.36247	0.173051	0.946724	0	2435349	2435780	1	-
t1495	153.745	0.193045	0.141838	-1.36103	0.173505	0.946724	0	2549192	2549413	1	M
t1831	1198.59	0.245444	0.180546	-1.35946	0.174002	0.946724	pipA	2895474	2896154	1	E
t2351	1758.5	-0.215464	0.157691	1.36636	0.171825	0.946724	0	3418366	3419499	1	M
t2864	637.821	0.250157	0.184098	-1.35882	0.174202	0.946724	0	3945217	3945573	2	K
t2872	972.867	0.243059	0.17822	-1.36381	0.172626	0.946724	0	3957854	3958303	2	C
t3724	771.546	0.141634	0.104283	-1.35818	0.174407	0.946724	0	47980	48765	3	K
t3725	766.901	0.158638	0.116774	-1.3585	0.174305	0.946724	0	49079	49999	3	H
t3809	1463.09	0.209866	0.153603	-1.36629	0.171849	0.946724	rfaD	137770	138702	3	F
t0007	1587.52	-0.293666	0.217976	1.34724	0.177903	0.946731	talB	1009009	1009962	7	F
t0130	2265.32	-0.255834	0.188626	1.3563	0.175003	0.946731	murD	1150150	1151466	7	M
t0137	2019.37	-0.257701	0.190803	1.35061	0.17682	0.946731	ftsZ	1158433	1159584	7	D
t0593	61.8874	0.264381	0.195995	-1.34892	0.177364	0.946731	tnpA	1674870	1675328	1	L
t0952	489.164	0.225167	0.167554	-1.34385	0.178998	0.946731	flhD	2040788	2041138	1	K
t0957	2004.58	0.324018	0.240429	-1.34767	0.177766	0.946731	cheW	2045701	2046204	1	NT
t0981	311.019	0.210237	0.155562	-1.35147	0.176546	0.946731	0	2070467	2071141	1	-
t1328	393.732	-0.235712	0.175466	1.34335	0.179159	0.946731	0	2390339	2390779	1	S
t1397	282.109	0.263946	0.196607	-1.34251	0.179431	0.946731	0	2442721	2443110	1	S
t1744	1515.37	0.313145	0.232676	-1.34584	0.178353	0.946731	flgD	2812471	2813169	1	N
t1989	2050.09	-0.308659	0.228033	1.35357	0.175872	0.946731	0	3048055	3048375	1	E
t2262	756.261	0.157782	0.117465	-1.34322	0.1792	0.946731	ybdO	3329382	3330284	1	K
t2380	38.6336	-0.307328	0.227645	1.35003	0.177006	0.946731	ybaM	3450493	3450660	1	S
t2483	428.245	-0.146793	0.108698	1.35047	0.176864	0.946731	0	3555516	3556229	1	S
t2568	403.078	0.153697	0.11354	-1.35368	0.175839	0.946731	0	3646399	3647076	1	-
t2791	103.949	0.221395	0.164789	-1.34351	0.179108	0.946731	spaQ	3872586	3872846	2	U
t2800	938.374	0.158264	0.117894	-1.34243	0.179458	0.946731	invG	3880798	3882486	2	NU
t2830	268.062	0.161553	0.119188	-1.35545	0.175273	0.946731	ygbB	3907040	3907519	2	F
t3298	735.042	0.150966	0.1125	-1.34191	0.179624	0.946731	prmA	4394170	4395051	2	J
t3713	222.729	0.184438	0.137089	-1.34538	0.178501	0.946731	yidG	36855	37217	3	S
t3732	729.16	0.137872	0.102182	-1.34927	0.17725	0.946731	yicN	57676	58134	3	S
t3775	751.718	0.14911	0.110962	-1.3438	0.179014	0.946731	trmH	106305	106994	3	J
t3800	947.385	0.163142	0.121516	-1.34255	0.179418	0.946731	waaB	128407	129486	3	M
t4556	2163.46	0.326338	0.242432	-1.34611	0.178269	0.946731	uxuR	917373	918146	7	K
t4601	264.562	0.201933	0.149945	-1.34672	0.178072	0.946731	rimI	961523	961969	7	K
t0793	1956.15	0.281778	0.21032	-1.33976	0.180323	0.948451	ugd	1889367	1890533	1	M
t0933	53.2275	-0.37781	0.282028	1.33962	0.180369	0.948451	product=tRNA-Cys	2028066	2028139	1
t1656	371.808	-0.162779	0.121681	1.33775	0.180978	0.949453	#N/A	#N/A	#N/A	#N/A
t2580	345.187	0.130646	0.0976188	-1.33833	0.180789	0.949453	0	3661657	3662406	1	-
t0864	90.6908	0.314023	0.235231	-1.33496	0.18189	0.949849	0	1954800	1954880	1
t2251	414.062	-0.175887	0.131731	1.33519	0.181813	0.949849	rnk	3317862	3318272	1	G
t3351	300.927	0.34688	0.259755	-1.33541	0.181742	0.949849	yifL	4454270	4454473	4	M
t3535	708.381	0.190109	0.142289	-1.33608	0.181522	0.949849	yiiR	4640165	4640593	5	S
t3988	702.333	0.254054	0.190494	-1.33366	0.182316	0.950977	glpE	342844	343170	3	P
t3242	431.355	-0.162874	0.122337	1.33136	0.183072	0.953822	0	4329541	4330173	2	KLT
t2929	970.155	-0.128532	0.0967961	1.32787	0.184221	0.957614	yqeF	4023848	4025026	2	I
t3321	669.009	-0.188274	0.141745	1.32826	0.184092	0.957614	tatD	4423589	4424371	4	L
t3268	129.837	-0.201249	0.151645	1.32711	0.184474	0.957827	oadG	4362285	4362527	2	C
t0976	1771.02	0.242798	0.183044	-1.32645	0.184692	0.957865	aspS	2065983	2067755	1	J
t4538	112.803	-0.211036	0.159323	1.32458	0.18531	0.959973	0	895023	895232	7
t1903	337.939	0.226341	0.171055	-1.3232	0.185768	0.96125	0	2957413	2957538	1
t3103	573.596	0.251601	0.190321	-1.32199	0.186173	0.961612	0	4190223	4190804	2	S
t3825	812.984	0.161463	0.122162	-1.32172	0.186262	0.961612	lctD	154492	155682	3	H
t0499	1012.26	0.178296	0.134999	-1.32072	0.186595	0.962235	folC	1572414	1573682	1	H
t0354	1149.66	-0.19179	0.145423	1.31884	0.187223	0.963122	0	1421680	1423893	1	T
t0500	12980	0.383238	0.290846	-1.31767	0.187616	0.963122	dedD	1573672	1574346	1	D
t2270	290.677	-0.212984	0.161495	1.31882	0.187229	0.963122	entA	3337651	3338406	1	IQ
t4389	433.475	0.165559	0.125615	-1.31799	0.187507	0.963122	ecnR	749435	750022	7	K
t3474	6441.55	0.301579	0.229042	-1.3167	0.18794	0.963698	rpoB	4568280	4572308	6	K
t0960	968.28	0.225328	0.171247	-1.3158	0.18824	0.964144	cheB	2049126	2050175	1	NT
t2219	3010.55	0.251704	0.191539	-1.31411	0.188809	0.965722	leuS	3285959	3288541	1	J
t2474	833.413	-0.208604	0.158838	1.31331	0.189078	0.965722	#N/A	#N/A	#N/A	#N/A
t2998	1888.68	0.272198	0.207311	-1.31299	0.189186	0.965722	speB	4090302	4091222	2	F
t1934	5627.56	0.328116	0.250151	-1.31167	0.18963	0.965815	asnS	2979026	2980426	1	J
t3937	787.142	-0.14542	0.110839	1.31198	0.189525	0.965815	#N/A	#N/A	#N/A	#N/A
t0842	395.756	-0.183732	0.140322	1.30937	0.190411	0.965855	cbiD	1937721	1938860	1	F
t2105	345.071	0.194659	0.148652	-1.30949	0.190369	0.965855	modB	3170700	3171389	1	P
t2203	2311.78	0.271207	0.20723	-1.30872	0.190628	0.965855	miaB	3269718	3271184	1	J
t2648	332.782	-0.170702	0.130248	1.3106	0.189994	0.965855	0	3739496	3740068	2	S
t4123	573.794	-0.179041	0.136829	1.3085	0.190702	0.965855	0	473852	474715	7	S
t0030	308.881	0.336535	0.262762	-1.28076	0.200279	0.965875	0	1033506	1033793	7	-
t0118	120.133	0.191144	0.150572	-1.26945	0.20428	0.965875	leuL	1136575	1136661	7
t0120	952.282	-0.103448	0.0802397	1.28924	0.197316	0.965875	ilvI	1138585	1140309	7	H
t0165	1627.91	0.311177	0.238305	-1.3058	0.191622	0.965875	0	1193126	1193488	7	S
t0199	1351.11	0.186366	0.144489	-1.28983	0.197111	0.965875	#N/A	#N/A	#N/A	#N/A
t0220	2938.88	0.313958	0.242421	-1.2951	0.195287	0.965875	frr	1255367	1255924	7	J
t0276	960.196	0.222145	0.173378	-1.28127	0.200098	0.965875	era	1317276	1318181	1	S
t0309	571.767	-0.114113	0.0898243	1.2704	0.203943	0.965875	0	1355820	1356698	1	S
t0372	612.67	0.180426	0.141389	-1.27609	0.201922	0.965875	purC	1443065	1443778	1	F
t0423	1053.64	0.354157	0.278556	-1.2714	0.203585	0.965875	pdxK	1496817	1497683	1	H
t0443	199.952	-0.176972	0.137936	1.28301	0.19949	0.965875	yfeD	1515337	1515729	1	L
t0473	859.057	0.161432	0.125872	-1.2825	0.199667	0.965875	fadL	1547385	1548698	1	I
t0605	1398.01	-0.375141	0.295113	1.27118	0.203666	0.965875	napA	1690202	1692688	1	C
t0653	589.047	0.145431	0.112672	-1.29074	0.196794	0.965875	yeiH	1737120	1738169	1	S
t0776	591.701	0.174479	0.135735	-1.28544	0.198639	0.965875	rfbD	1869788	1870687	1	M
t0786	944.826	0.210854	0.164554	-1.28137	0.200064	0.965875	rfbV	1879616	1880617	1	M
t0805	473.84	0.121561	0.0932434	-1.30369	0.192339	0.965875	0	1900097	1901011	1	K
t0870	257.135	0.194009	0.149278	-1.29965	0.193721	0.965875	0	1963823	1964059	1
t0885	273.348	-0.161087	0.123915	1.29998	0.193608	0.965875	yedJ	1987695	1988390	1	S
t0899	171.752	0.253716	0.195751	-1.29612	0.194935	0.965875	fliO	1998888	1999265	1	N
t1019	199.674	0.180705	0.140764	-1.28375	0.199231	0.965875	0	2104817	2105083	1	S
t1092	1681.99	0.259691	0.20083	-1.29309	0.195979	0.965875	0	2177965	2179056	1	J
t1096	1159.95	0.264006	0.205219	-1.28646	0.198283	0.965875	prsA	2182166	2183113	1	F
t1129	75.9643	0.262964	0.206166	-1.2755	0.202133	0.965875	0	2204581	2204730	1
t1168	440.409	-0.173545	0.135851	1.27746	0.201439	0.965875	#N/A	#N/A	#N/A	#N/A
t1295	737.185	-0.192988	0.149104	1.29432	0.195554	0.965875	cfa	2359985	2361133	1	M
t1697	379.714	-0.162408	0.126468	1.28418	0.19908	0.965875	potC	2763514	2764293	1	P
t1709	3121.88	0.31519	0.245693	-1.28286	0.199541	0.965875	ndh	2777104	2778408	1	C
t1861	991.406	0.245322	0.189271	-1.29614	0.194927	0.965875	0	2924438	2924983	1	D
t1885	105.392	-0.218403	0.168497	1.29619	0.194912	0.965875	0	2945346	2945735	1	-
t1923	264.885	-0.183243	0.14321	1.27954	0.200706	0.965875	betA	2968321	2969106	1	L
t1971	1818.85	-0.234374	0.181065	1.29442	0.195522	0.965875	serS	3026821	3028113	1	J
t2059	283.45	-0.150325	0.118653	1.26693	0.205179	0.965875	glnP	3122504	3123163	1	P
t2090	398.921	-0.151809	0.118611	1.27988	0.200586	0.965875	bioD	3154043	3154729	1	H
t2110	516.69	0.141107	0.111039	-1.27079	0.203804	0.965875	0	3175109	3176017	1	S
t2148	519.128	-0.170765	0.133569	1.27848	0.20108	0.965875	nei	3212937	3213728	1	L
t2174	1057.94	-0.146879	0.112601	1.30442	0.19209	0.965875	#N/A	#N/A	#N/A	#N/A
t2276	601.817	0.16993	0.13175	-1.2898	0.197121	0.965875	fepD	3344754	3345761	1	P
t2353	537.505	0.167485	0.131652	-1.27218	0.203308	0.965875	tesA	3422753	3423367	1	E
t2459	974.488	0.127027	0.100059	-1.26953	0.204253	0.965875	queA	3529615	3530679	1	F
t2603	435.746	-0.17923	0.137515	1.30335	0.192454	0.965875	0	3680726	3681448	1	Q
t2611	42.1015	0.3143	0.24128	-1.30263	0.1927	0.965875	product=tRNA-Asp	3688696	3688772	0
t2752	423.079	0.189389	0.146575	-1.29209	0.196325	0.965875	hycD	3835712	3836635	2	C
t2777	1917.77	0.255555	0.198575	-1.28695	0.198112	0.965875	0	3857051	3857980	2	K
t2895	5555.1	0.353745	0.279179	-1.26709	0.205123	0.965875	0	3981620	3982426	2	H
t3141	445.912	0.156449	0.120573	-1.29755	0.194443	0.965875	0	4233917	4234414	2	S
t3348	762.396	-0.200231	0.154244	1.29814	0.194238	0.965875	xerC	4451806	4452708	4	L
t3368	621.992	-0.139311	0.10987	1.26796	0.204811	0.965875	rffM	4468761	4469501	4	F
t3511	742.934	0.165784	0.129376	-1.28141	0.200049	0.965875	metF	4610367	4611257	5	E
t3576	249.092	0.168536	0.132	-1.27679	0.201678	0.965875	yiiL	4678538	4678852	5	G
t3726	1076.56	0.149941	0.114894	-1.30503	0.191881	0.965875	0	50030	51346	3	G
t3737	1166.03	0.163661	0.127304	-1.28559	0.198586	0.965875	0	61432	62916	3	G
t3744	390.024	0.178131	0.140498	-1.26785	0.204851	0.965875	0	67831	68124	3	-
t3747	399.033	0.172165	0.132701	-1.2974	0.194495	0.965875	0	71778	72263	3	G
t3750	749.276	0.192245	0.150018	-1.28148	0.200025	0.965875	0	74019	75128	3	H
t3784	1205.12	0.191713	0.151121	-1.26861	0.204579	0.965875	rph	115784	116500	3	J
t3811	1507.99	-0.173391	0.134445	1.28968	0.197161	0.965875	tdh	140111	141136	3	C
t3905	1100.27	-0.136142	0.105018	1.29636	0.19485	0.965875	kdgK	248938	249867	3	G
t3959	537.471	-0.157268	0.123241	1.27611	0.201918	0.965875	livH	307695	308621	3	E
t4037	951.515	-0.129394	0.101683	1.27252	0.203188	0.965875	argD	403959	405176	3	E
t4044	1090.86	-0.342499	0.263461	1.3	0.193602	0.965875	0	411116	411427	3	S
t4082	1702.92	0.367231	0.28589	-1.28452	0.19896	0.965875	rpsE	435043	435546	3	J
t4110	662.686	-0.153094	0.118028	1.2971	0.194598	0.965875	metA	457572	458501	7	E
t4174	1171.91	0.156927	0.122802	-1.27789	0.20129	0.965875	0	545304	546653	7	S
t4416	140.701	0.169544	0.132993	-1.27483	0.202368	0.965875	yjeT	777429	777626	7	S
t4573	505.135	0.342408	0.268879	-1.27346	0.202853	0.965875	yjiW	933746	934141	7	J
t4616	518.638	-0.11998	0.092386	1.29868	0.194053	0.965875	smp	976564	977208	7	S
t4642	253.135	0.17962	0.137937	-1.30219	0.192852	0.965875	#N/A	#N/A	#N/A	#N/A
t0511	355.868	0.132337	0.104564	-1.26561	0.205654	0.966104	hisQ	1586728	1587414	1	E
t3083	905.497	0.132973	0.105023	-1.26613	0.205466	0.966104	0	4165566	4166486	2	K
t1292	37.6589	0.304279	0.240776	-1.26374	0.206323	0.968248	product=tRNA-Val	2357484	2357560	1
t3295	6112.21	0.292755	0.23192	-1.26231	0.206837	0.969005	accC	4391017	4392366	2	I
t3590	318.147	0.235963	0.18696	-1.2621	0.206912	0.969005	ygjN	4691932	4692243	5	S
t2490	351.128	-0.145941	0.115696	1.26141	0.207161	0.96917	0	3562123	3562746	1	T
t0249	241.392	0.187182	0.150008	-1.24781	0.2121	0.96975	yaeE	1286010	1286648	7	P
t0302	894.92	-0.124641	0.100803	1.23648	0.216281	0.96975	hcaT	1348597	1349736	1	EGP
t0382	678.344	0.191336	0.15304	-1.25024	0.211212	0.96975	yffH	1458186	1458761	1	L
t0816	627.063	-0.166887	0.134735	1.23863	0.215481	0.96975	pduX	1914884	1915786	1	Q
t0944	355.32	0.252738	0.201878	-1.25194	0.210593	0.96975	0	2034447	2034782	1	M
t1007	94.8034	-0.215556	0.173996	1.23886	0.215397	0.96975	#N/A	#N/A	#N/A	#N/A
t1027	146.424	0.18359	0.147355	-1.2459	0.2128	0.96975	0	2110510	2110749	1	S
t1040	10560	-0.366546	0.291759	1.25633	0.208996	0.96975	0	2124959	2125102	1	S
t1049	604.01	-0.146446	0.117064	1.25099	0.210938	0.96975	0	2132812	2134371	1	P
t1054	259.893	0.363414	0.291586	-1.24633	0.212642	0.96975	0	2139787	2139966	1	S
t1128	943.744	-0.272033	0.216378	1.25721	0.208677	0.96975	0	2204002	2204472	1	O
t1158	556.674	-0.130056	0.103903	1.25171	0.210676	0.96975	0	2224129	2225313	1	P
t1227	133.106	0.225424	0.179054	-1.25897	0.208041	0.96975	0	2294838	2295029	1	P
t1386	52.859	0.277831	0.220859	-1.25796	0.208407	0.96975	0	2438907	2439176	1	-
t1505	1222.24	0.116218	0.0936654	-1.24078	0.214689	0.96975	srfC	2561041	2563188	1	S
t1568	343.962	-0.146503	0.117773	1.24394	0.213521	0.96975	0	2629902	2630504	1	K
t1679	132.471	0.187519	0.149712	-1.25253	0.210377	0.96975	chaB	2745042	2745272	1	S
t1745	188.016	0.228279	0.183375	-1.24488	0.213177	0.96975	flgC	2813181	2813585	1	N
t1750	1058.14	-0.161014	0.12885	1.24962	0.211438	0.96975	mviN	2815715	2817208	1	S
t1777	184.415	-0.182197	0.147464	1.23554	0.216629	0.96975	csgB	2840663	2841118	1	S
t1800	192.34	0.203008	0.161448	-1.25742	0.208603	0.96975	0	2865696	2865863	1	S
t1917	255.978	-0.188778	0.152809	1.23539	0.216687	0.96975	0	2964509	2965258	1	L
t1964	799.855	-0.166297	0.133934	1.24163	0.214372	0.96975	pflA	3018421	3019218	1	C
t2033	841.617	-0.146632	0.117372	1.24929	0.211559	0.96975	dacC	3091310	3092512	1	M
t2126	2244.67	0.292925	0.236899	-1.2365	0.216273	0.96975	ybgF	3189126	3189914	1	D
t2128	2599.45	0.284036	0.226754	-1.25262	0.210345	0.96975	tolB	3190483	3191775	1	U
t2183	609.304	0.135236	0.109359	-1.23662	0.216227	0.96975	0	3250150	3251076	1	K
t2435	549.361	-0.130395	0.104609	1.24651	0.212579	0.96975	phnT	3508104	3509213	1	E
t2471	565.242	-0.13369	0.107056	1.24879	0.211742	0.96975	yajF	3546075	3546983	1	GK
t2677	838.435	0.129279	0.104394	-1.23837	0.215577	0.96975	#N/A	#N/A	#N/A	#N/A
t2819	345.95	-0.195713	0.156194	1.25301	0.210202	0.96975	#N/A	#N/A	#N/A	#N/A
t2838	196.24	-0.175908	0.142149	1.23749	0.215904	0.96975	ygbF	3913890	3914183	2	L
t2962	821.606	0.161073	0.129313	-1.24561	0.212906	0.96975	xerD	4053786	4054682	2	L
t2970	477.831	-0.209031	0.166763	1.25346	0.210039	0.96975	0	4060149	4060988	2	C
t3591	438.161	-0.186533	0.148456	1.25649	0.208938	0.96975	ygjM	4692240	4692686	5	K
t3671	2068.18	0.312127	0.252351	-1.23688	0.216132	0.96975	0	4781398	4782063	3	S
t3795	1443.97	0.19601	0.15852	-1.2365	0.216273	0.96975	waaQ	124286	125320	3	M
t3799	612.205	0.185234	0.149673	-1.23759	0.215868	0.96975	0	127679	128347	3	S
t3885	2627.53	-0.262672	0.209794	1.25205	0.210552	0.96975	dppA	221207	222814	3	E
t4093	335.337	-0.188788	0.152277	1.23977	0.21506	0.96975	zntR	441142	441567	3	K
t4216	1236.64	0.130064	0.104752	-1.24164	0.21437	0.96975	0	595615	597015	7	S
t4581	288.173	0.205649	0.164979	-1.24651	0.212576	0.96975	0	943927	944130	7	S
t4582	3063.23	-0.2298	0.183516	1.25221	0.210495	0.96975	cstA	944225	946375	7	T
t4646	477804	-0.376087	0.299706	1.25485	0.209532	0.96975	#N/A	#N/A	#N/A	#N/A
t0600	217.149	0.186915	0.1514	-1.23458	0.216987	0.970133	alkB	1685975	1686625	1	L
t0465	305.905	0.145745	0.119098	-1.22374	0.221049	0.970757	#N/A	#N/A	#N/A	#N/A
t0479	1393.27	0.339592	0.277172	-1.22521	0.220498	0.970757	0	1554442	1555374	1	J
t0539	2983.13	0.3207	0.261951	-1.22427	0.220849	0.970757	nuoE	1614546	1615046	1	C
t0547	1558.73	0.206438	0.168008	-1.22873	0.219171	0.970757	nuoM	1623684	1625213	1	C
t0609	282.419	-0.35495	0.289923	1.22429	0.220841	0.970757	napC	1694821	1695423	1	C
t0669	626.713	-0.183563	0.149296	1.22953	0.218875	0.970757	0	1757064	1758305	1	C
t0913	226.731	-0.188507	0.153916	1.22474	0.220674	0.970757	yedD	2010673	2011086	1	S
t1002	344.264	0.216374	0.176626	-1.22504	0.220561	0.970757	0	2092266	2092646	1	S
t1022	215.944	-0.181314	0.14746	1.22958	0.218854	0.970757	0	2107066	2107461	1	S
t1038	2379.81	0.346884	0.282474	-1.22802	0.219439	0.970757	0	2123809	2123952	1	S
t1366	114.969	0.19231	0.155965	-1.23303	0.217563	0.970757	0	2424174	2424620	1	S
t1708	533.817	0.244251	0.199665	-1.2233	0.221215	0.970757	0	2776388	2776927	1	S
t1852	1583.85	0.176795	0.143774	-1.22968	0.218819	0.970757	0	2912864	2914624	1	E
t2207	1026.37	-0.108429	0.088577	1.22412	0.220907	0.970757	lnt	3273961	3275499	1	M
t2226	665.181	-0.227217	0.185591	1.22429	0.220843	0.970757	ybeA	3293244	3293711	1	J
t2259	1321.96	0.182012	0.148849	-1.2228	0.221404	0.970757	ahpF	3325509	3327074	1	C
t2520	528.284	0.146389	0.118884	-1.23136	0.218189	0.970757	0	3596258	3596992	1	K
t3132	546.939	0.118092	0.0960015	-1.23011	0.218657	0.970757	mug	4222711	4223217	2	L
t3347	625.746	-0.156642	0.127042	1.23299	0.217578	0.970757	yigB	4451090	4451806	4	S
t3506	1944.61	0.18742	0.153147	-1.2238	0.221029	0.970757	yijP	4603153	4604886	5	S
t0693	527.191	0.241712	0.197977	-1.22091	0.222121	0.971978	yehW	1781721	1782452	1	P
t1972	1059.34	-0.155568	0.127544	1.21972	0.222571	0.971978	ycaJ	3028372	3029715	1	L
t3832	496.627	-0.129143	0.105841	1.22016	0.222406	0.971978	mtlR	163840	164430	3	K
t3984	822.563	-0.131959	0.108231	1.21924	0.222754	0.971978	glgC	335850	337145	3	F
t4638	1930.99	0.366251	0.300301	-1.21961	0.222612	0.971978	0	1000094	1000234	7	-
t1954	1401.2	0.335253	0.275244	-1.21802	0.223216	0.97306	cmk	3006233	3006916	1	F
t0775	1194.86	0.190883	0.156942	-1.21627	0.223884	0.973165	rfbB	1868703	1869788	1	M
t2973	850.68	0.158224	0.130038	-1.21676	0.223696	0.973165	gcvT	4064949	4066043	2	E
t3462	624.092	-0.196002	0.161078	1.21682	0.223674	0.973165	yjaG	4553015	4553605	6	S
t3071	1765.38	-0.296516	0.24447	1.21289	0.22517	0.977821	hyb0	4155374	4156492	2	C
t4277	1243.8	-0.186054	0.15365	1.21089	0.225937	0.980212	0	652369	653616	7	S
t0336	2876.26	0.289148	0.238969	-1.20998	0.226286	0.980753	0	1387717	1388895	1	M
t0813	1086.36	-0.223406	0.184719	1.20944	0.226494	0.980753	sbmC	1912626	1913093	1	L
t1706	181.704	0.188581	0.156052	-1.20845	0.226875	0.981465	0	2775180	2775437	1	S
t1173	442.49	0.127137	0.1056	-1.20395	0.228611	0.986155	ansA	2241020	2242036	1	EJ
t2671	458.4	-0.122794	0.101979	1.20411	0.228545	0.986155	iroE	3762888	3763805	2	S
t4602	716.49	0.163423	0.135667	-1.20459	0.228361	0.986155	0	961988	962668	7	S
t3335	692.808	-0.166917	0.138709	1.20336	0.228835	0.986188	yigL	4438803	4439603	4	S
t2228	620.445	0.124396	0.103503	-1.20187	0.229415	0.987748	mrdB	3295646	3296758	1	M
t0792	2805.76	0.27934	0.23287	-1.19956	0.230312	0.988918	gnd	1887724	1889130	1	H
t2422	656.039	0.107509	0.0895795	-1.20015	0.230082	0.988918	0	3496991	3498145	1	S
t3150	414.703	-0.184878	0.154132	1.19948	0.230341	0.988918	0	4241441	4241839	2	S
t4267	203.281	0.195185	0.162821	-1.19877	0.230618	0.989173	0	643515	643958	7	-
t0041	913.47	0.132121	0.110471	-1.19598	0.231704	0.989758	nhaA	1047530	1048696	7	P
t0108	549.479	-0.125263	0.104876	1.19439	0.232325	0.989758	araC	1124390	1125235	7	K
t0189	331.417	-0.175535	0.147415	1.19075	0.23375	0.989758	staB	1217249	1217983	7	M
t0213	741.383	0.137208	0.115094	-1.19214	0.233207	0.989758	#N/A	#N/A	#N/A	#N/A
t0616	18.8379	-0.316695	0.267605	1.18344	0.236633	0.989758	dsbE	1700116	1700673	1	CO
t0873	156.445	0.272775	0.228122	-1.19574	0.231796	0.989758	product=tRNA-Asn	1980296	1980371	1
t0877	507.541	-0.140476	0.118508	1.18537	0.23587	0.989758	0	1981095	1981892	1	S
t1031	1747.79	0.337965	0.285687	-1.18299	0.236812	0.989758	0	2116308	2116892	1	T
t1091	1413.74	0.215361	0.181307	-1.18782	0.234904	0.989758	0	2176541	2177806	1	S
t1336	1142.27	0.15755	0.132811	-1.18627	0.235515	0.989758	fumA	2397522	2399168	1	C
t1346	315.552	0.179076	0.150821	-1.18734	0.235093	0.989758	0	2409562	2410134	1	L
t1480	788.315	0.362483	0.303779	-1.19325	0.232773	0.989758	rpsV	2529588	2529731	1	J
t1632	1204.78	0.242766	0.205	-1.18423	0.236324	0.989758	0	2692623	2693498	1	J
t1862	988.143	0.160478	0.135113	-1.18773	0.234939	0.989758	pyrD	2925146	2926156	1	F
t2053	836.64	-0.112845	0.0952221	1.18507	0.235989	0.989758	ybiP	3116218	3117798	1	S
t2060	324.031	-0.178098	0.150529	1.18315	0.23675	0.989758	glnQ	3123160	3123882	1	E
t2098	536.786	0.158059	0.132373	-1.19404	0.232461	0.989758	hutC	3163053	3163778	1	K
t2212	421.455	-0.19099	0.161007	1.18623	0.235532	0.989758	ybeK	3279241	3280176	1	F
t2447	845.043	-0.107159	0.0903618	1.18589	0.235667	0.989758	ribD	3519289	3520392	1	H
t2902	2471.72	-0.130656	0.109085	1.19774	0.231018	0.989758	recB	3988884	3992429	2	L
t2963	926.335	0.245118	0.20732	-1.18232	0.23708	0.989758	fldB	4054795	4055316	2	C
t3032	136.288	-0.21035	0.176663	1.19069	0.233777	0.989758	0	4120667	4120786	2
t3094	792.257	0.159317	0.134647	-1.18322	0.236721	0.989758	plsC	4180295	4181032	2	I
t3131	2374.9	0.198631	0.16624	-1.19484	0.232148	0.989758	rpoD	4220605	4222587	2	K
t3449	736.675	-0.177923	0.149001	1.19411	0.232435	0.989758	0	4538584	4539420	4	K
t3491	2667.75	-0.358376	0.302264	1.18564	0.235766	0.989758	product=tRNA-Ala	4585198	4585273	0
t3860	344.939	0.156811	0.132594	-1.18264	0.236951	0.989758	yiaB	198237	198590	3	S
t3949	116.98	-0.188271	0.15801	1.19152	0.233451	0.989758	0	298825	299097	3	S
t4148	1178.53	-0.12701	0.106432	1.19334	0.232735	0.989758	0	501719	503029	7	S
t0177	349.227	-0.157924	0.133676	1.1814	0.237443	0.990366	yadH	1206627	1207397	7	V
t0687	640.058	0.107587	0.0914433	-1.17655	0.239376	0.992326	#N/A	#N/A	#N/A	#N/A
t1805	240.883	0.142268	0.120908	-1.17666	0.239333	0.992326	scsC	2868996	2869619	1	O
t2827	744.465	-0.144127	0.122518	1.17638	0.239444	0.992326	pcm	3904632	3905258	2	J
t3329	585.176	-0.117229	0.0995348	1.17777	0.238888	0.992326	udp	4430880	4431641	4	F
t3647	2366.54	0.269544	0.22871	-1.17854	0.238582	0.992326	atpI	4755500	4755880	3	C
t4520	1613.72	0.293678	0.249556	-1.1768	0.239274	0.992326	0	878526	879599	7	KLT
t4558	226.252	-0.189597	0.161061	1.17717	0.239127	0.992326	0	919457	919609	7
t0201	337.57	0.141005	0.12031	-1.17201	0.241193	0.99246	fhuD	1232519	1233409	7	P
t0245	2018.37	0.24036	0.206711	-1.16278	0.244918	0.99246	proS	1282100	1283818	7	J
t0431	1619.98	0.144323	0.123697	-1.16674	0.243316	0.99246	ligA	1504431	1506446	1	L
t0433	433.527	0.146142	0.125525	-1.16424	0.244325	0.99246	0	1507751	1508677	1	K
t0491	435.358	-0.1637	0.140073	1.16867	0.242535	0.99246	0	1564711	1565085	1	-
t0931	742.482	-0.19518	0.166288	1.17375	0.240495	0.99246	pgsA	2027238	2027786	1	I
t1125	35.0334	0.294055	0.251586	-1.1688	0.242483	0.99246	0	2203090	2203179	1
t1313	2588.1	-0.262302	0.224906	1.16627	0.243505	0.99246	slyB	2376117	2376584	1	M
t1583	1210.35	-0.134987	0.116037	1.16331	0.244703	0.99246	mppA	2644019	2645632	1	E
t1755	396.253	-0.219256	0.187805	1.16746	0.243023	0.99246	grxB	2821255	2821902	1	O
t1879	269.944	-0.127296	0.109201	1.16571	0.243733	0.99246	0	2939971	2940621	1	-
t2010	621.677	-0.134372	0.115359	1.16482	0.244091	0.99246	0	3070281	3071768	1	P
t2253	2374.58	-0.286322	0.246211	1.16292	0.244863	0.99246	ybdQ	3319816	3320244	1	T
t2282	609.368	0.115662	0.0989454	-1.16894	0.242426	0.99246	fes	3353110	3354324	1	P
t2575	235.867	-0.153813	0.13136	1.17093	0.241627	0.99246	0	3655307	3655768	1	-
t3030	1165.31	0.25009	0.213162	-1.17324	0.240699	0.99246	#N/A	#N/A	#N/A	#N/A
t3241	496.804	-0.223298	0.191587	1.16552	0.243809	0.99246	ptsO	4329024	4329296	2	G
t3292	704.645	-0.134312	0.114644	1.17155	0.241377	0.99246	0	4388538	4389542	2	C
t3558	1325.46	0.177436	0.151148	-1.17392	0.240427	0.99246	yiiP	4660298	4661194	5	P
t3584	613.73	0.133611	0.114081	-1.1712	0.24152	0.99246	fdoH	4687598	4688500	5	C
t4022	1181.67	0.233419	0.200753	-1.16272	0.244944	0.99246	dam	385099	385935	3	F
t4290	8018.48	-0.352475	0.302391	1.16562	0.243766	0.99246	0	665054	665323	7	-
t4487	153.261	-0.174754	0.14963	1.16791	0.242845	0.99246	0	843245	843415	7
t4508	932.191	-0.210414	0.180914	1.16306	0.244804	0.99246	0	863346	863861	7	K
t4547	581.653	-0.153134	0.131692	1.16282	0.244903	0.99246	0	908923	909798	7	V
t1205	218.94	0.201935	0.173791	-1.16194	0.245259	0.992852	0	2274489	2274779	1	S
t2978	3911.26	0.330604	0.284748	-1.16104	0.245626	0.99345	0	4071091	4071420	2	D
t0178	484.708	0.110056	0.0956109	-1.15108	0.249699	0.994205	yadG	1205704	1206630	7	V
t0378	1543.65	-0.140219	0.121251	1.15644	0.247502	0.994205	acrD	1449192	1452305	1	U
t0424	1424.22	-0.251055	0.216724	1.15841	0.246697	0.994205	crr	1498069	1498578	1	G
t0636	855.645	-0.169743	0.14752	1.15064	0.249879	0.994205	yejF	1717927	1719516	1	P
t0898	360.142	0.190354	0.165406	-1.15083	0.249803	0.994205	fliP	1998151	1998888	1	N
t1115	227.567	-0.243742	0.210678	1.15694	0.247297	0.994205	cspH	2199330	2199542	1	K
t1161	248.258	0.149604	0.129574	-1.15458	0.248261	0.994205	0	2226938	2227465	1	S
t1180	176.62	0.177193	0.153072	-1.15758	0.247037	0.994205	0	2249675	2250091	1	L
t1255	223.665	0.146766	0.126658	-1.15876	0.246554	0.994205	ttrR	2328914	2329534	1	K
t1564	4356.52	0.311551	0.269792	-1.15478	0.248179	0.994205	fnr	2626345	2627139	1	K
t2129	1752.18	0.230556	0.200459	-1.15014	0.250086	0.994205	tolA	3191899	3193029	1	M
t2163	553.093	-0.12367	0.107261	1.15298	0.24892	0.994205	0	3226509	3227441	1	E
t2215	1122.07	-0.111724	0.0966737	1.15568	0.247812	0.994205	0	3281193	3283121	1	KT
t2395	650.422	-0.115182	0.100063	1.15109	0.249696	0.994205	tesB	3466444	3467304	1	I
t2451	1740.22	-0.254318	0.220382	1.15398	0.248507	0.994205	0	3522753	3523079	1
t2775	103.455	0.184808	0.160565	-1.15098	0.249739	0.994205	prgI	3855290	3855532	2	S
t3005	538.475	0.111926	0.0973592	-1.14962	0.2503	0.994205	endA	4097929	4098636	2	L
t3121	2099.08	-0.146278	0.126235	1.15878	0.246547	0.994205	glnE	4208380	4211223	2	H
t3277	370.958	-0.201508	0.175163	1.1504	0.24998	0.994205	0	4369666	4369932	2	S
t3343	212.94	0.189781	0.165054	-1.14981	0.250221	0.994205	0	4446467	4446925	4	-
t3810	1719.18	-0.123459	0.107417	1.14935	0.250414	0.994205	kbl	138905	140101	3	H
t0234	71.8354	0.22132	0.194781	-1.13625	0.255852	0.999142	tnpA	1272411	1272869	7	L
t0544	1095.18	0.299188	0.261933	-1.14223	0.253358	0.999142	nuoJ	1620679	1621233	1	C
t0652	529.987	0.131661	0.115278	-1.14212	0.253405	0.999142	nfo	1736184	1737041	1	L
t0987	1205.62	-0.169176	0.149041	1.13509	0.256337	0.999142	yebA	2075786	2077105	1	M
t1155	175.171	-0.155508	0.136916	1.13579	0.256044	0.999142	0	2223046	2223297	1	S
t1407	535.711	0.151993	0.134012	-1.13418	0.256721	0.999142	0	2452477	2453730	1	EGP
t1426	437.691	-0.180587	0.158913	1.13638	0.255796	0.999142	rspA	2472025	2473239	1	M
t1516	721.834	0.175775	0.153944	-1.14181	0.253534	0.999142	0	2574370	2575038	1	M
t1628	346.479	0.215218	0.189552	-1.1354	0.256206	0.999142	0	2689611	2689862	1	S
t1838	453.341	-0.121643	0.106578	1.14135	0.253722	0.999142	#N/A	#N/A	#N/A	#N/A
t1920	3669.6	0.279083	0.245096	-1.13867	0.254841	0.999142	0	2967035	2967439	1	K
t2041	1067.68	-0.132504	0.116392	1.13842	0.254943	0.999142	0	3100115	3101986	1	P
t2794	636.664	0.113564	0.100044	-1.13514	0.256316	0.999142	spaN	3874447	3875457	2	S
t2960	1573.47	-0.132874	0.116213	1.14337	0.252885	0.999142	recJ	4051310	4053043	2	L
t2990	264.761	-0.154302	0.135974	1.1348	0.256461	0.999142	0	4083372	4083797	2	S
t3227	669.784	0.17487	0.153262	-1.14099	0.253876	0.999142	0	4318311	4318946	2	Q
t3691	864.509	0.176374	0.154663	-1.14038	0.254129	0.999142	0	13177	14304	3	S
t3708	438.61	-0.130226	0.114284	1.13949	0.254498	0.999142	0	32627	32962	3	S
t3924	1221.36	-0.0984624	0.08678	1.13462	0.256534	0.999142	0	271113	272582	3	U
t4149	1017.21	0.100177	0.0882811	-1.13475	0.256479	0.999142	yjbN	503117	504115	7	J
t4355	767.735	0.144448	0.126799	-1.13919	0.254625	0.999142	0	717725	719236	7	L
t4473	823.784	0.176158	0.153743	-1.1458	0.251878	0.999142	cybC	831626	832012	7	C
t4596	17.9636	0.345488	0.302654	-1.14153	0.25365	0.999142	product=tRNA-Leu	959501	959587	7
t0001	362.818	-0.337456	0.303224	1.11289	0.265754	0.999791	thrL	1001534	1001599	7	-
t0002	1795.51	-0.0704923	0.117656	0.59914	0.54908	0.999791	thrA	1001681	1004143	7	E
t0005	698.094	0.112497	0.121963	-0.922389	0.356326	0.999791	yaaA	1006458	1007231	7	S
t0006	1193.12	0.0231202	0.0976943	-0.236658	0.812922	0.999791	yaaJ	1007310	1008740	7	U
t0008	532.325	0.0197377	0.122366	-0.1613	0.871857	0.999791	mog	1010073	1010663	7	H
t0009	487.085	-0.0369156	0.1031	0.358057	0.720301	0.999791	yaaH	1010720	1011286	7	S
t0010	433.404	0.00179677	0.138487	-0.0129743	0.989648	0.999791	0	1011436	1012149	7	S
t0011	275.505	-0.0264587	0.123421	0.214378	0.830252	0.999791	yaaI	1012185	1012589	7	S
t0012	5075.37	-0.135951	0.252501	0.538416	0.59029	0.999791	dnaK	1012938	1014854	7	O
t0013	1316.5	0.0142563	0.164327	-0.0867554	0.930866	0.999791	dnaJ	1014940	1016079	7	O
t0014	650.275	-0.0514225	0.113137	0.454514	0.649459	0.999791	0	1016364	1017311	7	K
t0015	233.199	-0.0308897	0.155161	0.199082	0.842198	0.999791	0	1017438	1017782	7	S
t0016	242.891	-0.0610376	0.146108	0.417756	0.676126	0.999791	0	1017843	1018376	7	S
t0017	262.024	-0.0673152	0.166347	0.404667	0.685723	0.999791	0	1018393	1018836	7	K
t0018	1285.21	-0.0173901	0.0881335	0.197315	0.843581	0.999791	0	1019217	1021316	7	G
t0019	583.456	0.0213471	0.136188	-0.156747	0.875444	0.999791	0	1021348	1022499	7	S
t0020	1108.88	-0.0359575	0.12351	0.291129	0.770953	0.999791	0	1022542	1024404	7	S
t0021	452.045	0.0294367	0.157663	-0.186706	0.851891	0.999791	0	1024685	1025389	7	T
t0022	332.552	-0.00343109	0.152918	0.0224375	0.982099	0.999791	bcfA	1025817	1026359	7	NU
t0023	395.805	-0.0650808	0.123121	0.528593	0.597088	0.999791	bcfB	1026460	1027146	7	M
t0024	1406.16	0.0351647	0.117007	-0.300535	0.763769	0.999791	#N/A	#N/A	#N/A	#N/A
t0025	500.512	-0.121556	0.120348	1.01004	0.312475	0.999791	bcfD	1029773	1030780	7	NU
t0026	229.894	-0.0222158	0.152745	0.145444	0.88436	0.999791	bcfE	1030781	1031326	7	NU
t0027	238.746	-0.130884	0.126047	1.03837	0.299096	0.999791	bcfF	1031342	1031860	7	NU
t0028	453.691	0.0685586	0.154378	-0.444095	0.656974	0.999791	bcfG	1031853	1032557	7	NU
t0029	432.913	-0.0107568	0.135622	0.0793142	0.936783	0.999791	0	1032622	1033467	7	O
t0032	600.616	-0.0718944	0.178574	0.402604	0.68724	0.999791	0	1034712	1035707	7	K
t0033	242.28	-0.112835	0.170114	0.66329	0.507145	0.999791	0	1035855	1036160	7	K
t0034	994.883	-0.0969581	0.131918	0.734987	0.462347	0.999791	0	1036683	1038401	7	M
t0035	1074.68	0.037831	0.0938639	-0.403041	0.686918	0.999791	0	1038447	1040018	7	F
t0036	467.864	0.0351403	0.157011	-0.223808	0.822907	0.999791	0	1040117	1040878	7	S
t0037	893.196	-0.051884	0.117976	0.439784	0.660094	0.999791	0	1041472	1042965	7	P
t0038	818.816	-0.0283005	0.115843	0.244301	0.806998	0.999791	0	1043064	1044254	7	C
t0039	642.7	-0.104291	0.150348	0.693663	0.487894	0.999791	0	1044542	1045525	7	L
t0040	1242.55	-0.0201471	0.100628	0.200214	0.841313	0.999791	0	1045652	1047367	7	M
t0042	556.985	0.0172254	0.1186	-0.145239	0.884522	0.999791	nhaR	1048758	1049657	7	K
t0045	14594.3	0.199236	0.303762	-0.655897	0.511891	0.999791	rpsT	1053621	1053884	7	J
t0046	123.952	0.16298	0.173903	-0.937189	0.348661	0.999791	0	1053990	1054205	7	S
t0047	1900.7	-0.0378773	0.180139	0.210267	0.833459	0.999791	ribF	1054213	1055151	7	H
t0048	3119.94	0.178825	0.165722	-1.07907	0.280558	0.999791	ileS	1055196	1058030	7	J
t0049	1104.58	0.0914715	0.174645	-0.523756	0.600448	0.999791	lspA	1058030	1058530	7	MU
t0050	676.224	-0.0608755	0.180481	0.337296	0.735894	0.999791	fkpB	1058685	1059134	7	G
t0051	780.997	0.0542882	0.127486	-0.425837	0.670226	0.999791	lytB	1059137	1060087	7	IM
t0052	964.333	0.102945	0.0998123	-1.03138	0.302362	0.999791	0	1060287	1061489	7	-
t0055	1031.12	0.0630512	0.0965178	-0.653259	0.513589	0.999791	citA	1063135	1064754	7	T
t0056	218.59	0.0669787	0.154584	-0.433285	0.664808	0.999791	oadB	1064889	1066190	7	C
t0057	22.5517	0.0933268	0.266063	-0.35077	0.725761	0.999791	oadA	1066203	1067978	7	CI
t0058	103.432	0.00213184	0.189442	-0.0112533	0.991021	0.999791	oadG	1067994	1068233	7	C
t0059	693.852	-0.0139453	0.153939	0.0905896	0.927819	0.999791	citC	1068392	1069732	7	U
t0060	607.134	-0.0283521	0.142975	0.198301	0.84281	0.999791	citC	1069977	1071020	7	H
t0061	100.575	-0.104196	0.187305	0.556291	0.578012	0.999791	citD	1071050	1071343	7	C
t0062	401.322	-0.060573	0.170726	0.354797	0.722742	0.999791	citE	1071340	1072209	7	G
t0063	722.282	-0.0501596	0.146076	0.343381	0.731312	0.999791	citF	1072220	1073740	7	C
t0064	191.289	0.0388626	0.159028	-0.244376	0.80694	0.999791	citX	1073740	1074291	7	HI
t0065	452.013	-0.0752869	0.140651	0.535275	0.59246	0.999791	citG	1074269	1075177	7	F
t0066	3351.74	-0.13001	0.227163	0.572319	0.567106	0.999791	dapB	1075357	1076178	7	E
t0067	1024.87	0.0993341	0.113653	-0.874014	0.382111	0.999791	carA	1077031	1078179	7	F
t0070	311.456	-0.137453	0.13938	0.986174	0.324048	0.999791	caiE	1082169	1082765	7	S
t0071	430.334	-0.0364182	0.157023	0.231929	0.816593	0.999791	caiD	1082877	1083662	7	H
t0072	929.607	-0.112127	0.113806	0.985248	0.324502	0.999791	caiC	1083716	1085269	7	IQ
t0073	665.77	-0.052882	0.117342	0.450665	0.652231	0.999791	caiB	1085332	1086549	7	C
t0074	612.405	-0.0924717	0.12676	0.729501	0.465695	0.999791	caiA	1086661	1087803	7	I
t0075	755.956	0.0155558	0.133137	-0.11684	0.906987	0.999791	caiT	1087838	1089355	7	M
t0076	398.638	-0.089171	0.166437	0.535766	0.59212	0.999791	fixA	1089836	1090606	7	C
t0077	441.143	-0.0552404	0.152733	0.36168	0.717591	0.999791	fixB	1090622	1091563	7	C
t0078	575.248	0.0239853	0.160804	-0.149158	0.881429	0.999791	fixC	1091613	1092899	7	C
t0079	120.256	-0.0532371	0.188025	0.283139	0.77707	0.999791	fixX	1092896	1093183	7	C
t0080	729.301	-0.11765	0.134225	0.876509	0.380753	0.999791	yaaU	1093331	1094671	7	G
t0081	176.737	-0.0601554	0.140941	0.426814	0.669515	0.999791	0	1094760	1094990	7	M
t0082	344.627	-0.0770833	0.137235	0.56169	0.574327	0.999791	0	1095275	1095697	7	-
t0084	264.664	-0.0848041	0.136786	0.619978	0.535272	0.999791	0	1096421	1096615	7
t0085	164.787	0.0380712	0.15575	-0.244438	0.806891	0.999791	0	1097109	1097333	7	P
t0086	685.474	-0.10419	0.111695	0.932805	0.350921	0.999791	0	1097385	1098689	7	P
t0087	167.273	-0.0876539	0.176347	0.497053	0.619152	0.999791	0	1098686	1098997	7	P
t0088	270.488	0.0624782	0.138543	-0.450967	0.652013	0.999791	yabF	1099404	1099934	7	C
t0089	1074.17	0.00992581	0.13306	-0.0745963	0.940536	0.999791	kefC	1099927	1101789	7	P
t0091	825.749	-0.10912	0.144933	0.752903	0.451508	0.999791	apaH	1102563	1103411	7	T
t0092	279.097	0.104304	0.188006	-0.554793	0.579036	0.999791	apaG	1103422	1103799	7	P
t0093	677.997	-0.00101911	0.182552	0.00558261	0.995546	0.999791	ksgA	1103802	1104623	7	J
t0094	740.879	-0.0133154	0.14311	0.0930428	0.92587	0.999791	pdxA	1104620	1105609	7	H
t0095	1426.81	0.0028366	0.178757	-0.0158685	0.987339	0.999791	surA	1105609	1106895	7	M
t0096	3642.3	0.014843	0.190649	-0.0778549	0.937943	0.999791	imp	1106949	1109303	7	M
t0097	1083.92	0.165403	0.165076	-1.00198	0.316354	0.999791	djlA	1109557	1110369	7	O
t0098	1245.81	0.218039	0.270175	-0.807027	0.419651	0.999791	rluA	1110464	1111123	7	J
t0099	1585.94	0.075534	0.102151	-0.739436	0.459642	0.999791	hepA	1111135	1114041	7	K
t0100	1709.14	0.0974782	0.104924	-0.929038	0.35287	0.999791	polB	1114215	1116566	7	L
t0103	346.992	-0.0353896	0.114281	0.30967	0.756812	0.999791	#N/A	#N/A	#N/A	#N/A
t0104	209.569	-0.0137532	0.14894	0.0923403	0.926428	0.999791	0	1119566	1119985	7	S
t0105	319.733	-0.046493	0.152774	0.304325	0.76088	0.999791	araD	1119991	1120686	7	G
t0106	684.241	-0.0493159	0.14578	0.338289	0.735145	0.999791	araA	1120827	1122329	7	G
t0107	860.23	-0.0224724	0.148177	0.151659	0.879456	0.999791	araB	1122340	1124049	7	F
t0109	479.033	-0.0251592	0.0938078	0.268199	0.788546	0.999791	yabI	1125354	1126121	7	S
t0110	337.208	0.0408628	0.118508	-0.344812	0.730236	0.999791	yabJ	1126160	1126867	7	H
t0111	691.4	-0.0110326	0.131644	0.0838062	0.933211	0.999791	yabK	1126851	1128461	7	P
t0112	509.294	0.0802244	0.100871	-0.795319	0.426428	0.999791	tbpA	1128437	1129420	7	H
t0113	977.592	-0.0695731	0.092044	0.755869	0.449728	0.999791	yabN	1129598	1131256	7	K
t0115	662.272	-0.0482152	0.125731	0.383478	0.701365	0.999791	leuC	1132422	1133822	7	E
t0116	519.407	-0.0342139	0.135305	0.252865	0.800372	0.999791	leuB	1133825	1134916	7	CE
t0117	866.015	0.065845	0.0975569	-0.67494	0.499714	0.999791	leuA	1134916	1136487	7	E
t0119	517.877	-0.00677191	0.147755	0.0458321	0.963444	0.999791	leuO	1137319	1138263	7	K
t0121	479.764	-0.106348	0.122242	0.869986	0.384308	0.999791	ilvH	1140309	1140803	7	E
t0122	1402.27	0.047907	0.205175	-0.233493	0.815378	0.999791	fruR	1141087	1142091	7	K
t0124	5766.73	-0.131903	0.256922	0.513398	0.607673	0.999791	yabC	1143157	1144098	7	J
t0125	290.962	0.175525	0.164677	-1.06588	0.286479	0.999791	ftsL	1144095	1144460	7	D
t0126	1626.85	0.126973	0.146357	-0.867555	0.385638	0.999791	ftsI	1144476	1146242	7	D
t0127	1901.41	-0.00961878	0.168721	0.0570099	0.954537	0.999791	murE	1146229	1147716	7	M
t0128	1401.51	-0.110333	0.130344	0.846476	0.397287	0.999791	murF	1147713	1149071	7	M
t0129	740.918	0.0370835	0.115991	-0.319709	0.749189	0.999791	mraY	1149065	1150147	7	M
t0131	821.048	-0.0668824	0.108067	0.6189	0.535982	0.999791	ftsW	1151466	1152710	7	D
t0132	2616.53	-0.135995	0.181477	0.749378	0.453629	0.999791	murG	1152707	1153774	7	M
t0133	1231.24	-0.00654748	0.127295	0.0514356	0.958978	0.999791	murC	1153893	1155368	7	M
t0134	2089.57	0.156831	0.241952	-0.64819	0.516862	0.999791	ddlB	1155361	1156281	7	F
t0135	1141.04	0.0622209	0.189091	-0.329053	0.742116	0.999791	ftsQ	1156283	1157113	7	D
t0136	4807.55	-0.195892	0.251037	0.780332	0.435196	0.999791	ftsA	1157110	1158372	7	D
t0138	8869.01	-0.036332	0.283116	0.128329	0.897889	0.999791	lpxC	1159685	1160602	7	F
t0139	572.737	0.0380792	0.175701	-0.216727	0.828421	0.999791	yacA	1160952	1161380	7	S
t0140	3319.33	0.107642	0.184274	-0.584139	0.559127	0.999791	secA	1161442	1164147	7	U
t0141	309.231	0.180818	0.169413	-1.06732	0.285827	0.999791	mutT	1164303	1164698	7	L
t0142	462.904	-0.0722221	0.0984628	0.733496	0.463256	0.999791	0	1164732	1165721	7	C
t0143	564.705	-0.000741216	0.152424	0.00486285	0.99612	0.999791	0	1165807	1166748	7	K
t0144	28.4314	-0.0914277	0.245507	0.372404	0.709592	0.999791	yacG	1166745	1166936	7	S
t0145	333.573	-0.0630121	0.111058	0.56738	0.570456	0.999791	yacF	1166946	1167689	7	D
t0146	372.04	0.0559466	0.11189	-0.500013	0.617066	0.999791	yacE	1167689	1168309	7	F
t0147	1836.51	-0.150598	0.173153	0.869743	0.384441	0.999791	guaC	1168535	1169578	7	F
t0148	460.393	-0.0710794	0.130175	0.546028	0.585047	0.999791	hofC	1169609	1170811	7	NU
t0149	493.135	-0.00688282	0.157065	0.0438216	0.965047	0.999791	hofB	1170801	1172186	7	NU
t0150	201.653	-0.10774	0.149554	0.720404	0.471276	0.999791	ppdD	1172196	1172633	7	NU
t0151	703.59	0.107075	0.118574	-0.903025	0.366513	0.999791	nadC	1172855	1173748	7	H
t0152	590.523	-0.0123794	0.139451	0.0887722	0.929263	0.999791	ampD	1173836	1174399	7	V
t0154	491.513	0.0181397	0.120859	-0.15009	0.880694	0.999791	0	1175342	1176292	7	G
t0155	653.086	-0.104059	0.122617	0.848652	0.396075	0.999791	0	1176292	1177698	7	G
t0157	2790.78	-0.0335236	0.269783	0.124261	0.901108	0.999791	pdhR	1179798	1180562	7	K
t0161	191.157	-0.00421317	0.140055	0.0300823	0.976001	0.999791	0	1187204	1187488	7	-
t0162	566.397	0.101965	0.259301	-0.393229	0.69415	0.999791	0	1187526	1188317	7	N
t0164	2467.55	0.0601557	0.173571	-0.346576	0.72891	0.999791	acnB	1190341	1192938	7	C
t0166	455.681	-0.102616	0.14333	0.715945	0.474025	0.999791	kdgT	1193723	1194676	7	U
t0167	506.631	-0.0361254	0.0988667	0.365395	0.714817	0.999791	ygbK	1194673	1195944	7	S
t0168	464.603	-0.0134177	0.118258	0.113461	0.909665	0.999791	0	1195934	1196917	7	H
t0169	1037.37	0.103694	0.264617	-0.391864	0.695159	0.999791	0	1196927	1197694	7	K
t0170	434.749	-0.0464834	0.125362	0.370793	0.710792	0.999791	speD	1197724	1198518	7	F
t0173	1121.07	-0.0871222	0.139377	0.625083	0.531917	0.999791	yacK	1200055	1201665	7	Q
t0174	1104.06	0.00213799	0.119409	-0.0179048	0.985715	0.999791	gcd	1201743	1204133	7	G
t0175	653.198	0.183328	0.180743	-1.0143	0.310438	0.999791	hpt	1204339	1204875	7	F
t0176	1215.23	0.042371	0.156545	-0.270663	0.78665	0.999791	yadF	1204933	1205595	7	P
t0179	287.467	-0.0635696	0.13276	0.47883	0.632059	0.999791	yadI	1207502	1207942	7	G
t0180	801.546	-0.0392735	0.135943	0.288898	0.77266	0.999791	yadE	1208010	1209233	7	G
t0182	1081.07	-0.073135	0.159178	0.459454	0.645908	0.999791	panC	1209715	1210569	7	H
t0183	674.258	0.0144595	0.10994	-0.131522	0.895363	0.999791	panB	1210695	1211489	7	H
t0184	630.158	-0.0781035	0.141284	0.552811	0.580393	0.999791	staG	1211599	1212774	7	NU
t0185	184.709	-0.0595517	0.146017	0.40784	0.683391	0.999791	staF	1212811	1213407	7	NU
t0186	274.401	0.0367115	0.156603	-0.234424	0.814656	0.999791	staE	1213407	1214021	7	NU
t0187	197.41	-0.100019	0.147572	0.677762	0.497923	0.999791	staD	1214030	1214596	7	NU
t0188	1071.03	-0.0923997	0.136014	0.679339	0.496923	0.999791	staC	1214583	1217174	7	U
t0190	290.52	-0.161764	0.151884	1.06505	0.286855	0.999791	staA	1218162	1218746	7	NU
t0191	234.014	-0.0465855	0.165053	0.282245	0.777756	0.999791	folK	1219141	1219620	7	H
t0192	1362.86	-0.00792164	0.16943	0.0467547	0.962709	0.999791	pcnB	1219617	1221035	7	F
t0193	496.588	-0.0830081	0.102982	0.806049	0.420215	0.999791	yadB	1221176	1222072	7	J
t0194	3229.5	-0.0482665	0.242881	0.198725	0.842478	0.999791	dksA	1222141	1222596	7	K
t0196	257.587	-0.129847	0.137309	0.945656	0.344324	0.999791	ligT	1223494	1224024	7	J
t0197	2000.1	-0.00621998	0.115138	0.0540219	0.956918	0.999791	hrpB	1224085	1226526	7	L
t0198	2503.75	0.059602	0.136565	-0.436435	0.662521	0.999791	function=peptidoglycan synthetase	1226667	1229189	7	M
t0200	329.164	0.0904352	0.130892	-0.690914	0.489619	0.999791	fhuC	1231722	1232519	7	HP
t0202	1000.02	0.0242154	0.0983802	-0.246141	0.805573	0.999791	fhuB	1233406	1235463	7	P
t0206	387.136	0.0517582	0.124695	-0.415078	0.678085	0.999791	yadS	1238952	1239575	7	S
t0207	344.327	0.116791	0.114162	-1.02303	0.306292	0.999791	btuF	1239612	1240412	7	P
t0209	925.917	-0.0425065	0.0919009	0.462526	0.643704	0.999791	dgt	1241188	1242705	7	F
t0211	595.367	-0.0344725	0.130642	0.263869	0.791881	0.999791	yaeG	1244415	1245572	7	KT
t0212	694.762	-0.0502321	0.270501	0.185701	0.85268	0.999791	yaeH	1245661	1246047	7	S
t0214	3126.1	-0.0056781	0.231889	0.0244863	0.980465	0.999791	dapD	1247633	1248457	7	E
t0215	1282.87	0.0504027	0.108578	-0.464205	0.642501	0.999791	glnD	1248487	1251159	7	O
t0221	1998.88	0.0560687	0.190673	-0.294057	0.768714	0.999791	dxr	1256066	1257262	7	I
t0222	1178.34	-0.133488	0.181029	0.737382	0.46089	0.999791	0	1257575	1258333	7	F
t0223	1001.36	-0.105521	0.150048	0.703245	0.481903	0.999791	GeneA	1258346	1259203	7	I
t0224	2798.62	0.235183	0.214846	-1.09466	0.273666	0.999791	yaeL	1259215	1260567	7	M
t0225	4346.69	0.13174	0.213748	-0.616334	0.537674	0.999791	yaeT	1260599	1263010	7	M
t0226	2557.49	-0.0199943	0.231341	0.086428	0.931126	0.999791	ompH	1263133	1263618	7	M
t0227	1537.96	-0.00750054	0.194973	0.0384696	0.969313	0.999791	lpxD	1263622	1264647	7	I
t0228	1067.78	0.0835585	0.198024	-0.421962	0.673053	0.999791	fabZ	1264753	1265208	7	I
t0229	3367.12	0.0930218	0.252141	-0.368928	0.712182	0.999791	lpxA	1265212	1266000	7	I
t0230	3587.06	-0.135631	0.213072	0.636549	0.524419	0.999791	lpxB	1266000	1267148	7	M
t0231	456.958	-0.0201274	0.147243	0.136695	0.891272	0.999791	rnhB	1267145	1267741	7	L
t0232	5975.05	0.105882	0.230756	-0.458849	0.646343	0.999791	dnaE	1267765	1271247	7	L
t0233	1247.55	-0.145931	0.175871	0.829762	0.406673	0.999791	accA	1271260	1272219	7	I
t0235	844.493	-0.0353331	0.112047	0.315342	0.752502	0.999791	#N/A	#N/A	#N/A	#N/A
t0236	949.756	-0.0462608	0.102225	0.452539	0.650881	0.999791	ldcC	1274948	1277089	7	E
t0238	657.601	-0.0749615	0.0980067	0.76486	0.444355	0.999791	mesJ	1277597	1278889	7	J
t0240	267.743	-0.122822	0.27579	0.445346	0.65607	0.999791	yaeP	1279220	1279438	7	S
t0241	362.198	-0.128558	0.159325	0.806889	0.419731	0.999791	yaeQ	1279618	1280163	7	S
t0242	167.87	-0.0603862	0.142249	0.424509	0.671194	0.999791	yaeJ	1280160	1280582	7	J
t0243	470.862	0.10329	0.129657	-0.796642	0.425659	0.999791	cutF	1280614	1281315	7	M
t0244	23.939	-0.0290238	0.266098	0.109072	0.913146	0.999791	tnpA	1281423	1281881	7	L
t0246	303.911	-0.0947163	0.136433	0.694233	0.487536	0.999791	yaeB	1283929	1284636	7	S
t0250	437.227	0.14638	0.163661	-0.89441	0.371103	0.999791	abc	1286656	1287687	7	P
t0251	623.378	0.160258	0.179333	-0.893634	0.371518	0.999791	yaeD	1287877	1288443	7	F
t0255	172.233	-0.0870373	0.177772	0.4896	0.624417	0.999791	0	1294358	1294813	1	S
t0256	529.347	-0.127163	0.14582	0.872057	0.383177	0.999791	kgtP	1294917	1296218	1	EGP
t0257	98.2145	-0.114861	0.185485	0.619246	0.535754	0.999791	yfiM	1296215	1296538	1	S
t0258	1546.31	-0.0980732	0.175723	0.558111	0.576769	0.999791	pssA	1296583	1297938	1	I
t0259	1086.26	-0.0665541	0.115944	0.574021	0.565954	0.999791	0	1298053	1300713	1	CJ
t0260	335.135	0.0835367	0.134769	-0.619853	0.535355	0.999791	0	1300767	1301447	1	S
t0262	1009.83	0.155621	0.167613	-0.928454	0.353172	0.999791	yfiF	1302143	1303180	1	H
t0263	545.703	0.0690989	0.112793	-0.612618	0.540129	0.999791	ung	1303296	1303985	1	L
t0265	318.423	-0.0913612	0.156487	0.583826	0.559337	0.999791	yfiK	1304749	1305336	1	U
t0266	482.473	-0.0893387	0.124478	0.717705	0.472939	0.999791	#N/A	#N/A	#N/A	#N/A
t0267	819.953	0.0522318	0.121321	-0.430524	0.666814	0.999791	srmB	1306354	1307688	1	F
t0268	577.331	-0.0768716	0.1855	0.414401	0.67858	0.999791	yfiC	1307818	1308555	1	J
t0271	1331.91	0.103827	0.230317	-0.4508	0.652134	0.999791	rseA	1311194	1311844	1	T
t0274	2756.87	0.106685	0.233605	-0.45669	0.647894	0.999791	lepA	1313535	1315334	1	F
t0275	2002.66	0.232607	0.208995	-1.11298	0.265719	0.999791	lepB	1315351	1316325	1	U
t0277	754.548	0.13146	0.181759	-0.723265	0.469517	0.999791	rnc	1316599	1317279	1	J
t0278	581.024	0.101848	0.128202	-0.794432	0.426944	0.999791	recO	1318193	1318921	1	L
t0279	565.542	-0.108943	0.13648	0.798234	0.424735	0.999791	pdxJ	1318933	1319664	1	H
t0280	1575.15	-0.020612	0.248118	0.0830734	0.933793	0.999791	acpS	1319664	1320044	1	I
t0281	252.245	0.0838521	0.22516	-0.372411	0.709587	0.999791	0	1320156	1320416	1	C
t0282	413.239	0.103386	0.130987	-0.789285	0.429945	0.999791	0	1320469	1321380	1	K
t0283	462.268	0.0124178	0.135044	-0.091954	0.926735	0.999791	0	1321496	1322692	1	P
t0284	350.922	-0.0173883	0.108749	0.159894	0.872965	0.999791	0	1322714	1323631	1	H
t0285	464.146	0.119156	0.10579	-1.12634	0.260022	0.999791	yfhH	1323670	1324518	1	K
t0286	398.375	0.026155	0.107903	-0.242393	0.808476	0.999791	0	1324634	1325527	1	S
t0287	552.74	-0.0538114	0.128771	0.417885	0.676032	0.999791	0	1325538	1326899	1	G
t0288	551.269	-0.0109676	0.160115	0.0684983	0.945389	0.999791	yfhB	1326903	1327538	1	E
t0289	400.912	-0.0737816	0.117387	0.628531	0.529656	0.999791	yfhC	1327563	1328114	1	F
t0290	906.621	0.0978477	0.123029	-0.795319	0.426428	0.999791	yfhD	1328282	1329709	1	M
t0292	1225.72	-0.083423	0.134382	0.620789	0.534738	0.999791	0	1334547	1335932	1	T
t0293	1412.31	-0.161956	0.157374	1.02912	0.303425	0.999791	yfhA	1336695	1338032	1	F
t0294	391.768	-0.0215605	0.139534	0.154518	0.877201	0.999791	yfhG	1335934	1336698	1	NU
t0295	1675.87	0.280713	0.287341	-0.976934	0.328602	0.999791	glnB	1338109	1338447	1	K
t0296	659.483	-0.0283582	0.104363	0.271728	0.785832	0.999791	0	1338496	1339956	1	U
t0297	1635.01	0.0883203	0.200923	-0.439572	0.660247	0.999791	cadA	1340012	1342156	1	E
t0299	1330.17	0.0191222	0.137362	-0.139211	0.889284	0.999791	cadC	1343919	1345463	1	K
t0300	615.264	0.0870929	0.107037	-0.81367	0.415834	0.999791	hmpA	1345644	1346834	1	C
t0301	1920.81	-0.118967	0.175028	0.679701	0.496694	0.999791	glyA	1347159	1348412	1	E
t0304	366.925	-0.0223144	0.104242	0.214064	0.830497	0.999791	0	1351134	1351772	1	S
t0306	345.713	-0.0110125	0.14165	0.0777448	0.938031	0.999791	asrC	1352749	1353762	1	C
t0307	280.011	-0.128527	0.152375	0.84349	0.398955	0.999791	asrB	1353773	1354591	1	C
t0308	484.163	-0.0826923	0.146113	0.565948	0.571429	0.999791	asrA	1354595	1355638	1	C
t0310	7695.03	0.20459	0.302548	-0.676225	0.498898	0.999791	suhB	1356843	1357646	1	G
t0311	1070.65	0.153394	0.194998	-0.786646	0.431489	0.999791	0	1357765	1358496	1	J
t0323	987.145	-0.0863793	0.141734	0.609449	0.542227	0.999791	sseA	1368224	1369066	1	H
t0324	3510.28	-0.073379	0.123615	0.593607	0.552775	0.999791	0	1369275	1374209	1	S
t0325	1215.99	-0.0947783	0.110958	0.854181	0.393005	0.999791	pbpC	1374210	1376525	1	M
t0327	212.065	-0.0743859	0.18056	0.411974	0.680358	0.999791	0	1379055	1379684	1	C
t0331	1180.35	0.177194	0.157473	-1.12523	0.260492	0.999791	yfgB	1382108	1383274	1	J
t0332	1219.79	0.0533675	0.177165	-0.301231	0.763238	0.999791	yfgA	1383568	1384542	1	S
t0333	1694.82	0.0522765	0.167092	-0.312861	0.754386	0.999791	gcpE	1384569	1385687	1	I
t0334	2769.01	0.203003	0.218767	-0.927941	0.353438	0.999791	hisS	1385798	1387072	1	J
t0335	1770.29	0.233823	0.247328	-0.945397	0.344456	0.999791	0	1387086	1387706	1	S
t0337	1511.48	0.184469	0.168034	-1.09781	0.272287	0.999791	0	1389014	1390486	1	S
t0339	948.451	-0.0432956	0.142692	0.303419	0.76157	0.999791	#N/A	#N/A	#N/A	#N/A
t0340	437.964	-0.0654941	0.166086	0.394338	0.693331	0.999791	sinI	1393392	1394357	1	-
t0341	3036.1	-0.0158233	0.138147	0.11454	0.90881	0.999791	ratA	1394477	1400869	1	M
t0342	2527.47	0.00718602	0.148631	-0.0483482	0.961439	0.999791	#N/A	#N/A	#N/A	#N/A
t0343	721.441	-0.00521038	0.107277	0.0485694	0.961262	0.999791	ratC	1406668	1408248	1	M
t0344	2314.45	-0.0337238	0.130759	0.257908	0.796478	0.999791	#N/A	#N/A	#N/A	#N/A
t0345	1319.91	-0.12716	0.119259	1.06625	0.286309	0.999791	xseA	1413899	1415248	1	L
t0348	90.8278	0.0525092	0.170646	-0.307709	0.758304	0.999791	0	1418610	1418768	1
t0350	326.911	0.114564	0.118411	-0.967516	0.333286	0.999791	0	1419763	1420302	1	S
t0352	229.003	0.00451386	0.126839	-0.0355874	0.971611	0.999791	0	1421115	1421375	1	-
t0353	101.366	-0.0528502	0.165578	0.319186	0.749585	0.999791	0	1421446	1421583	1	-
t0355	794.82	-0.055903	0.0918666	0.608524	0.54284	0.999791	ppx	1423929	1425470	1	FP
t0356	1524.35	0.0763221	0.107501	-0.709964	0.477726	0.999791	ppk	1425475	1427541	1	F
t0359	4744.83	0.23589	0.278926	-0.845707	0.397716	0.999791	upp	1429818	1430444	1	F
t0360	687.717	0.0783628	0.115181	-0.680346	0.496286	0.999791	uraA	1430532	1431821	1	F
t0363	870.942	0.00205526	0.116845	-0.0175896	0.985966	0.999791	0	1433043	1434506	1	S
t0364	1075.24	0.0539091	0.134297	-0.401416	0.688114	0.999791	0	1434714	1435781	1	S
t0365	680.556	0.09596	0.102682	-0.934536	0.350027	0.999791	#N/A	#N/A	#N/A	#N/A
t0366	535.655	-0.052539	0.14443	0.363767	0.716032	0.999791	0	1437313	1438581	1	EG
t0367	570.026	-0.05535	0.107886	0.513039	0.607924	0.999791	0	1438587	1439726	1	G
t0368	777.278	-0.133472	0.170874	0.781117	0.434734	0.999791	bcp	1439773	1440243	1	O
t0369	856.763	-0.0408105	0.178007	0.229264	0.818664	0.999791	gcvR	1440243	1440881	1	E
t0370	2824.39	0.101673	0.217049	-0.468434	0.639474	0.999791	dapA	1440961	1441839	1	E
t0371	2630.2	-0.079654	0.194699	0.409113	0.682457	0.999791	nlpB	1441856	1442890	1	M
t0373	1253.31	0.103467	0.188551	-0.548748	0.583179	0.999791	0	1443910	1444773	1	S
t0374	7085.67	0.105169	0.231492	-0.454308	0.649607	0.999791	0	1444789	1446804	1	J
t0376	702.837	-0.0611254	0.102851	0.594312	0.552303	0.999791	dapE	1447059	1448186	1	E
t0377	291.977	-0.062426	0.140404	0.444616	0.656597	0.999791	yffB	1448190	1448546	1	P
t0379	966.375	-0.0202852	0.115031	0.176345	0.860023	0.999791	narQ	1452490	1454190	1	T
t0381	970.53	0.0304759	0.110124	-0.276742	0.781978	0.999791	0	1456684	1457982	1	V
t0383	600.975	0.11472	0.118473	-0.968319	0.332885	0.999791	0	1458886	1459929	1	S
t0384	284.368	0.165081	0.212905	-0.775375	0.438118	0.999791	0	1460057	1460287	1	-
t0385	916.774	-0.0539706	0.114081	0.47309	0.636149	0.999791	tktB	1460350	1462350	1	G
t0386	483.466	0.117974	0.115733	-1.01936	0.308031	0.999791	talA	1462370	1463320	1	F
t0387	1541.38	0.00816371	0.0932897	-0.0875092	0.930267	0.999791	maeB	1463592	1465871	1	C
t0388	107.3	0.173022	0.182205	-0.949603	0.342314	0.999791	tnpA	1466060	1466518	1	L
t0389	152.459	-0.121107	0.190014	0.637358	0.523892	0.999791	eutS	1466999	1467334	1	E
t0390	125.388	0.126144	0.178781	-0.705575	0.480452	0.999791	eutP	1467347	1467826	1	E
t0391	238.247	0.116895	0.178182	-0.656041	0.511798	0.999791	eutQ	1467804	1468493	1	E
t0392	301.923	0.082443	0.159938	-0.515468	0.606226	0.999791	0	1468490	1469287	1	E
t0393	397.383	0.0205775	0.151701	-0.135645	0.892102	0.999791	eutD	1469284	1470300	1	C
t0394	281.758	0.0384249	0.145172	-0.264686	0.791251	0.999791	eutN	1470341	1471030	1	CQ
t0395	523.956	-0.00520516	0.16988	0.0306402	0.975556	0.999791	eutE	1471042	1472445	1	C
t0396	334.133	-0.00314698	0.154539	0.0203637	0.983753	0.999791	eutJ	1472456	1473295	1	E
t0397	567.276	-0.0166636	0.168201	0.09907	0.921083	0.999791	eutG	1473285	1474472	1	C
t0398	529.602	0.12035	0.13095	-0.919059	0.358065	0.999791	eutH	1474591	1475817	1	E
t0399	496.107	-0.0179328	0.136831	0.131058	0.89573	0.999791	eutA	1475814	1477217	1	E
t0400	558.654	-0.0314489	0.143944	0.218481	0.827055	0.999791	eutB	1477229	1478590	1	E
t0401	312.512	0.0643661	0.12619	-0.510072	0.610001	0.999791	eutC	1478609	1479505	1	E
t0402	247.122	0.0601485	0.158784	-0.378807	0.704831	0.999791	eutL	1479515	1480174	1	E
t0403	179.52	0.122774	0.19111	-0.642428	0.520595	0.999791	eutK	1480187	1480681	1	CQ
t0404	544.19	-0.00182719	0.134348	0.0136005	0.989149	0.999791	yfeG	1480729	1481781	1	K
t0405	801.102	0.0903504	0.0942087	-0.959045	0.337536	0.999791	0	1481981	1483258	1	S
t0406	169.395	0.0522297	0.135925	-0.384255	0.70079	0.999791	0	1483387	1483716	1	-
t0407	546.495	0.0198516	0.103756	-0.19133	0.848267	0.999791	hemF	1483737	1484636	1	H
t0409	934.324	0.148203	0.279176	-0.530857	0.595518	0.999791	0	1485721	1486146	1	K
t0414	465.998	-0.116941	0.120704	0.96883	0.33263	0.999791	cysP	1489399	1490415	1	P
t0415	284.499	-0.0303126	0.14892	0.203549	0.838706	0.999791	cysU	1490415	1491248	1	P
t0416	325.873	0.0117278	0.127823	-0.0917507	0.926896	0.999791	cysW	1491248	1492123	1	P
t0417	464.851	0.0104871	0.164233	-0.0638549	0.949086	0.999791	cysA	1492113	1493207	1	P
t0418	607.088	-0.0421902	0.0971772	0.434158	0.664174	0.999791	cysM	1493328	1494239	1	E
t0420	328.13	0.0614569	0.120859	-0.5085	0.611103	0.999791	0	1494708	1495427	1	F
t0422	119.04	0.10034	0.16761	-0.598656	0.549403	0.999791	0	1497680	1497919	1	-
t0427	720.4	-0.0639935	0.0999822	0.640049	0.522141	0.999791	cysK	1501036	1502007	1	E
t0428	544.448	0.0436512	0.0995239	-0.438601	0.660951	0.999791	cysZ	1502380	1503141	1	U
t0429	2892.02	0.0973452	0.224244	-0.434104	0.664213	0.999791	0	1503373	1504359	1	D
t0430	61.7023	0.13368	0.190524	-0.701642	0.482902	0.999791	ypeB	1506439	1506666	1	S
t0432	476.691	0.0270711	0.0941485	-0.287536	0.773702	0.999791	yfeH	1506663	1507661	1	S
t0434	415.036	0.052106	0.139043	-0.374746	0.707849	0.999791	yfeN	1508739	1509500	1	S
t0435	347.317	-0.00135243	0.147142	0.0091913	0.992667	0.999791	xapA	1509756	1510589	1	F
t0436	539.294	0.0261186	0.152677	-0.171071	0.864168	0.999791	xapB	1510644	1511900	1	U
t0437	496.244	0.0789265	0.146775	-0.537738	0.590758	0.999791	xapR	1512169	1513053	1	K
t0440	12966.7	-0.27316	0.302468	0.903103	0.366471	0.999791	product=tRNA-Val	1513413	1513488	1
t0442	1440.63	0.124027	0.135151	-0.917689	0.358782	0.999791	gltX	1513868	1515283	1	J
t0444	224.706	-0.130954	0.127371	1.02813	0.303887	0.999791	yfeC	1515731	1516093	1	L
t0445	328.854	0.0464197	0.282853	-0.164113	0.869642	0.999791	product=tRNA-Ala	1516315	1516390	1
t0446	130.577	-0.0255455	0.298417	0.0856035	0.931782	0.999791	product=tRNA-Ala	1516433	1516508	1
t0447	1336.42	-0.0957971	0.0850915	1.12581	0.260245	0.999791	yfeA	1516699	1518888	1	T
t0448	848.797	0.05991	0.125544	-0.477202	0.633218	0.999791	nupC	1518941	1520143	1	U
t0451	543.076	0.0601468	0.0950786	-0.6326	0.526995	0.999791	0	1522228	1523226	1	C
t0452	759.561	-0.0492767	0.12886	0.382406	0.70216	0.999791	0	1523406	1525058	1	GH
t0453	582.316	-0.00970315	0.106739	0.0909051	0.927568	0.999791	0	1525078	1526313	1	P
t0454	1433.06	0.131531	0.192971	-0.681612	0.495484	0.999791	glk	1526517	1527482	1	F
t0455	1316.16	-0.0463837	0.151314	0.306539	0.759194	0.999791	0	1528205	1529443	1	E
t0456	92.1762	0.0649383	0.248729	-0.26108	0.794031	0.999791	tnpA	1529622	1530080	1	L
t0457	1221.17	0.0845703	0.194777	-0.434189	0.664151	0.999791	0	1530676	1531596	1	M
t0458	285.635	-0.0345683	0.156007	0.221581	0.82464	0.999791	0	1532117	1532359	1	S
t0459	659.33	0.0564384	0.142532	-0.395971	0.692127	0.999791	pgtP	1532598	1533989	1	G
t0460	532.089	-0.019381	0.129236	0.149966	0.880791	0.999791	pgtC	1534425	1535618	1	P
t0461	858.526	-0.0653668	0.0935818	0.698499	0.484865	0.999791	pgtB	1535615	1537621	1	T
t0462	624.106	0.00341705	0.120223	-0.0284226	0.977325	0.999791	pgtA	1537611	1538858	1	T
t0463	502.713	0.0809104	0.128958	-0.627414	0.530388	0.999791	pgtE	1539126	1540064	1	M
t0464	238.542	0.0881006	0.113729	-0.774654	0.438544	0.999791	#N/A	#N/A	#N/A	#N/A
t0467	44.2315	0.239302	0.22305	-1.07286	0.283332	0.999791	#N/A	#N/A	#N/A	#N/A
t0469	151.127	-0.0758449	0.165514	0.458238	0.646781	0.999791	#N/A	#N/A	#N/A	#N/A
t0470	72.6137	0.205751	0.18868	-1.09048	0.275504	0.999791	product=tRNA-Arg	1545189	1545263	1
t0471	448.473	-0.0270144	0.124489	0.217002	0.828207	0.999791	yfdC	1545339	1546280	1	P
t0472	1363.85	-0.0781149	0.17468	0.447188	0.65474	0.999791	vacJ	1546569	1547324	1	M
t0474	1118.64	-0.0166302	0.303893	0.0547238	0.956359	0.999791	0	1549063	1549347	1	S
t0475	572.907	-0.0843704	0.122022	0.691433	0.489293	0.999791	0	1549525	1550835	1	I
t0477	518.95	0.0272279	0.130172	-0.209169	0.834316	0.999791	0	1553191	1553676	1	T
t0478	421.861	0.00238747	0.108275	-0.0220501	0.982408	0.999791	0	1553725	1554276	1	S
t0480	240.375	0.154669	0.186912	-0.827495	0.407957	0.999791	aroC	1555410	1556495	1	E
t0481	460.368	-0.0970984	0.112106	0.866132	0.386418	0.999791	mepA	1556499	1557323	1	M
t0482	364.298	0.103567	0.133192	-0.777578	0.436818	0.999791	yfcA	1557323	1558132	1	S
t0484	360.143	0.194782	0.287041	-0.678586	0.4974	0.999791	0	1558714	1558989	1	S
t0485	1120.62	0.0170207	0.0845525	-0.201303	0.840462	0.999791	0	1559041	1561101	1	J
t0486	2445.41	-0.050464	0.210578	0.239645	0.810605	0.999791	fabB	1561201	1562415	1	IQ
t0487	380.664	-0.0357598	0.123359	0.289885	0.771904	0.999791	0	1562513	1563169	1	S
t0488	189.744	-0.00663349	0.142766	0.0464642	0.96294	0.999791	0	1563236	1563754	1	M
t0489	166.539	0.0367146	0.189294	-0.193956	0.846211	0.999791	0	1563754	1564122	1	S
t0492	1000.37	-0.0574256	0.122107	0.470287	0.63815	0.999791	0	1565265	1566443	1	U
t0494	4585.28	-0.118188	0.241465	0.489464	0.624513	0.999791	pdxB	1567545	1568681	1	H
t0495	1435.36	0.0511651	0.189474	-0.270038	0.787131	0.999791	usg	1568749	1569762	1	E
t0496	2577.64	0.126796	0.230412	-0.550302	0.582112	0.999791	truA	1569762	1570574	1	J
t0498	2169.58	0.0288776	0.217526	-0.132755	0.894387	0.999791	accD	1571432	1572346	1	I
t0501	647.719	0.0909796	0.243491	-0.373647	0.708667	0.999791	cvpA	1574657	1575145	1	S
t0504	629.457	-0.0280996	0.117031	0.240103	0.81025	0.999791	0	1578374	1579771	1	E
t0505	712.6	-0.0543909	0.105231	0.51687	0.605247	0.999791	0	1579862	1581283	1	E
t0506	496.44	0.00864524	0.108662	-0.0795606	0.936587	0.999791	0	1581285	1582388	1	E
t0507	899.518	-0.0286607	0.163662	0.175121	0.860984	0.999791	0	1582452	1583741	1	E
t0508	437.883	-0.11163	0.10284	1.08547	0.277711	0.999791	ubiX	1583885	1584454	1	H
t0509	386.107	0.11006	0.157324	-0.699579	0.48419	0.999791	argT	1584743	1585525	1	ET
t0512	275.191	-0.0779648	0.128419	0.607114	0.543775	0.999791	hisM	1587411	1588118	1	E
t0513	419.067	0.0689404	0.113277	-0.608599	0.542791	0.999791	hisP	1588129	1588905	1	E
t0515	323.755	0.0368235	0.106829	-0.344696	0.730323	0.999791	0	1589974	1590621	1	O
t0516	425.384	7.53416e-05	0.11408	-0.000660429	0.999473	0.999791	0	1590764	1591408	1	O
t0517	589.749	0.145072	0.156897	-0.92463	0.355158	0.999791	0	1591464	1592015	1	S
t0518	807.295	-0.0289194	0.157024	0.184172	0.853879	0.999791	0	1592072	1592626	1	I
t0519	546.851	0.0442961	0.107472	-0.412165	0.680218	0.999791	0	1592632	1593651	1	K
t0520	207.666	0.119654	0.16799	-0.712272	0.476297	0.999791	0	1593904	1594347	1	G
t0521	98.1563	0.0643992	0.158201	-0.407071	0.683956	0.999791	0	1594428	1594700	1	G
t0522	458.777	0.00679676	0.161145	-0.042178	0.966357	0.999791	0	1594721	1596112	1	S
t0523	241.116	-0.116821	0.142425	0.820227	0.412087	0.999791	0	1596109	1596939	1	G
t0524	402.322	-0.0907761	0.130791	0.694052	0.48765	0.999791	0	1596932	1597885	1	G
t0525	702.488	-0.0908782	0.11721	0.775348	0.438134	0.999791	0	1597934	1599454	1	S
t0526	1763.11	0.0270531	0.167385	-0.161623	0.871603	0.999791	pta	1599672	1601816	1	C
t0527	1502.27	0.0869484	0.303814	-0.286189	0.774733	0.999791	ackA	1601893	1603095	1	F
t0528	320.889	0.0787638	0.108157	-0.728237	0.466469	0.999791	0	1603435	1603890	1	S
t0529	350.945	-0.142377	0.254167	0.560171	0.575363	0.999791	0	1603973	1604467	1	S
t0532	314.858	-0.000852381	0.112415	0.00758245	0.99395	0.999791	0	1607131	1607730	1	F
t0533	635.389	-0.0590712	0.176171	0.335306	0.737394	0.999791	0	1607824	1609038	1	E
t0535	159.79	0.0908753	0.170867	-0.531847	0.594832	0.999791	0	1610988	1611140	1
t0536	1680.73	0.192333	0.248826	-0.772962	0.439545	0.999791	nuoA	1611533	1611976	1	C
t0537	1041.2	0.122734	0.219753	-0.55851	0.576496	0.999791	nuoB	1611992	1612654	1	C
t0538	2754.99	0.153012	0.193051	-0.792598	0.428012	0.999791	nuoC	1612741	1614543	1	C
t0540	1680.56	0.117945	0.195175	-0.604307	0.54564	0.999791	nuoF	1615043	1616380	1	C
t0542	654.206	0.151339	0.163777	-0.924057	0.355457	0.999791	nuoH	1619134	1620111	1	C
t0546	2344.03	0.108253	0.191618	-0.564941	0.572114	0.999791	nuoL	1621529	1623370	1	CP
t0548	1162.75	0.0347896	0.153716	-0.226325	0.820949	0.999791	nuoN	1625400	1626677	1	C
t0550	373.038	-0.0200331	0.169407	0.118255	0.905866	0.999791	0	1627888	1628805	1	J
t0552	212.213	0.0996245	0.169876	-0.586456	0.557569	0.999791	0	1629376	1629687	1	S
t0559	432.713	0.0587484	0.275824	-0.212992	0.831333	0.999791	pmrD	1636890	1637147	1	S
t0560	264.434	0.173995	0.185062	-0.9402	0.347115	0.999791	0	1637142	1637519	1	U
t0561	180.478	0.149609	0.198923	-0.752093	0.451995	0.999791	0	1637519	1637854	1	U
t0562	1543.99	0.14342	0.19802	-0.724271	0.468899	0.999791	pqaB	1637851	1639497	1	I
t0564	2326.73	0.192209	0.212786	-0.903296	0.366369	0.999791	0	1640390	1642372	1	I
t0566	9334.9	0.065176	0.274512	-0.237425	0.812327	0.999791	0	1643355	1644512	1	I
t0567	2824.62	0.0955367	0.249877	-0.382335	0.702213	0.999791	ais	1644787	1645392	1	M
t0568	500.183	0.0721032	0.187824	-0.383886	0.701063	0.999791	0	1645437	1645862	1	L
t0569	941.178	0.143811	0.186764	-0.770018	0.441289	0.999791	0	1646036	1646683	1	S
t0570	825.143	0.00859974	0.121074	-0.0710287	0.943375	0.999791	0	1646798	1647994	1	S
t0571	286.525	-0.0653976	0.133726	0.489043	0.624811	0.999791	0	1648244	1649026	1	K
t0572	418.359	-0.0211271	0.100894	0.209398	0.834137	0.999791	0	1649028	1650245	1	M
t0573	472.695	-0.0735436	0.145144	0.506693	0.612371	0.999791	0	1650301	1651590	1	G
t0574	252.272	0.141258	0.149223	-0.946622	0.343831	0.999791	0	1651616	1652419	1	H
t0575	51.483	-0.110701	0.214891	0.515148	0.60645	0.999791	0	1652425	1652601	1	S
t0577	95.7393	-0.195524	0.18726	1.04413	0.296424	0.999791	0	1653631	1653834	1
t0583	393.984	0.0525171	0.111405	-0.471405	0.637352	0.999791	0	1660982	1661860	1	K
t0584	479.211	0.0236554	0.130978	-0.180606	0.856677	0.999791	0	1662022	1663212	1	EGP
t0589	329.89	0.0456316	0.140214	-0.325443	0.744846	0.999791	0	1668162	1668857	1	K
t0590	493.541	0.0047949	0.171836	-0.0279039	0.977739	0.999791	#N/A	#N/A	#N/A	#N/A
t0591	565.058	0.0134539	0.109337	-0.123051	0.902067	0.999791	0	1670436	1671638	1	M
t0592	4442.9	0.124522	0.21315	-0.584197	0.559088	0.999791	gyrA	1672048	1674684	1	L
t0594	2583.15	-0.00989378	0.142998	0.0691881	0.94484	0.999791	rcsC	1675514	1678360	1	T
t0595	641.091	-0.10233	0.146373	0.699103	0.484488	0.999791	rcsB	1678463	1679113	1	K
t0596	1863.56	0.0181515	0.105182	-0.172573	0.862987	0.999791	yojN	1679130	1681799	1	T
t0597	11266.1	0.177208	0.275062	-0.644248	0.519415	0.999791	ompC	1682527	1683663	1	M
t0599	603.779	0.0693395	0.11456	-0.605271	0.544999	0.999791	ada	1684911	1685972	1	F
t0602	370.899	-0.0369976	0.206493	0.179172	0.857803	0.999791	eco	1688553	1689047	1	M
t0603	49.7563	-0.0294826	0.228487	0.129034	0.897331	0.999791	yojF	1689942	1690205	1	P
t0606	299.285	-0.275369	0.282812	0.973682	0.330215	0.999791	napG	1692695	1693390	1	C
t0613	6.97473	-0.0781349	0.299016	0.261307	0.793856	0.999791	ccmD	1697503	1697715	1	U
t0615	92.9448	0.0778254	0.201417	-0.38639	0.699208	0.999791	ccmF	1698188	1700119	1	O
t0617	59.2574	-0.242775	0.226004	1.07421	0.282728	0.999791	ccmH	1700670	1701713	1	O
t0618	574.439	-0.0520409	0.134297	0.387507	0.698381	0.999791	narP	1701757	1702404	1	K
t0619	163.92	0.191552	0.186198	-1.02876	0.303594	0.999791	0	1703436	1703696	1	S
t0620	92.4208	0.202495	0.208371	-0.971799	0.33115	0.999791	0	1703888	1704091	1	-
t0621	292.096	-0.0435819	0.155805	0.27972	0.779692	0.999791	#N/A	#N/A	#N/A	#N/A
t0622	245.68	0.0823456	0.147335	-0.558901	0.57623	0.999791	#N/A	#N/A	#N/A	#N/A
t0623	1112.39	0.0818892	0.118833	-0.689113	0.490752	0.999791	sspH	1705854	1708220	1	S
t0624	186.609	0.0892352	0.170917	-0.522097	0.601603	0.999791	#N/A	#N/A	#N/A	#N/A
t0625	350.559	0.254613	0.302734	-0.841047	0.400321	0.999791	product=tRNA-Pro	1708841	1708917	1
t0626	1421.86	-0.0193361	0.138763	0.139346	0.889177	0.999791	yejM	1708991	1710751	1	S
t0627	599.771	0.176417	0.29195	-0.604271	0.545663	0.999791	yejL	1710783	1711010	1	S
t0629	732.008	-0.081836	0.148504	0.551068	0.581587	0.999791	0	1712225	1712845	1	-
t0630	3126.27	0.177838	0.301501	-0.589843	0.555296	0.999791	rplY	1712954	1713238	1	J
t0631	1008.65	-0.030108	0.100421	0.299819	0.764315	0.999791	yejH	1713363	1715123	1	F
t0632	584.015	0.0786902	0.150766	-0.521935	0.601716	0.999791	yejD	1715275	1715970	1	J
t0633	742.703	0.0436231	0.119737	-0.364323	0.715617	0.999791	bcr	1715998	1717188	1	EGP
t0634	61.4957	0.158376	0.190965	-0.829344	0.40691	0.999791	0	1717185	1717283	1
t0635	2217.28	0.201246	0.302087	-0.666186	0.505292	0.999791	yejG	1717579	1717923	1	S
t0638	486.523	-0.0582218	0.128112	0.454461	0.649497	0.999791	yejB	1720543	1721637	1	P
t0640	1062.85	0.0213999	0.118462	-0.180649	0.856643	0.999791	rtn	1723559	1725115	1	T
t0641	5436.51	0.0139272	0.272734	-0.0510651	0.959274	0.999791	0	1725441	1726013	1	M
t0642	632.189	0.0109415	0.122165	-0.089563	0.928634	0.999791	0	1726427	1727146	1	I
t0643	703.071	0.00573006	0.131072	-0.0437168	0.96513	0.999791	yeiR	1727176	1728162	1	S
t0644	816.149	0.155171	0.143044	-1.08478	0.27802	0.999791	yeiP	1728375	1728947	1	J
t0645	832.427	0.117907	0.278327	-0.423626	0.671839	0.999791	0	1729082	1729486	1	-
t0647	326.659	0.0183688	0.10449	-0.175794	0.860456	0.999791	0	1730065	1730730	1	S
t0648	535.928	0.0127848	0.116625	-0.109623	0.912708	0.999791	yeiO	1730795	1731976	1	P
t0654	1204.08	0.089021	0.169546	-0.525054	0.599546	0.999791	yeiE	1738290	1739153	1	K
t0655	2084.07	0.033835	0.22599	-0.149719	0.880986	0.999791	lysP	1739343	1740812	1	E
t0656	873.045	-0.0219507	0.133393	0.164557	0.869293	0.999791	cirA	1741158	1743149	1	P
t0657	507.709	0.0807284	0.125631	-0.642585	0.520493	0.999791	#N/A	#N/A	#N/A	#N/A
t0658	355.898	-0.121351	0.152352	0.796515	0.425733	0.999791	0	1744548	1745435	1	E
t0659	594.364	0.00144989	0.131652	-0.011013	0.991213	0.999791	sdaC	1745652	1747019	1	E
t0660	143.168	-0.00763759	0.14724	0.0518717	0.958631	0.999791	0	1747024	1747413	1	K
t0661	709.701	-0.102418	0.166542	0.614966	0.538577	0.999791	yeiG	1747402	1748259	1	S
t0662	594.949	0.0946654	0.167479	-0.565237	0.571913	0.999791	folE	1748589	1749257	1	F
t0663	824.635	-0.0521193	0.0906967	0.574655	0.565525	0.999791	yeiB	1749272	1750414	1	S
t0664	574.758	-0.0239305	0.110134	0.217286	0.827986	0.999791	galS	1750564	1751586	1	K
t0665	633.279	-0.0800234	0.107266	0.746028	0.455651	0.999791	mglB	1752085	1753083	1	G
t0666	672.602	-0.0129421	0.129276	0.100112	0.920255	0.999791	#N/A	#N/A	#N/A	#N/A
t0668	522.396	-0.00307406	0.135896	0.0226208	0.981953	0.999791	#N/A	#N/A	#N/A	#N/A
t0670	208.476	-0.124307	0.164342	0.756393	0.449413	0.999791	0	1758510	1758755	1	S
t0671	603.861	-0.0184797	0.161211	0.11463	0.908738	0.999791	sanA	1758752	1759471	1	S
t0672	483.559	-0.0316218	0.154923	0.204114	0.838265	0.999791	cdd	1759648	1760532	1	F
t0673	389.126	0.0540795	0.141757	-0.381495	0.702836	0.999791	yohK	1760686	1761381	1	M
t0674	376.005	0.149689	0.2746	-0.545116	0.585673	0.999791	yohJ	1761378	1761776	1	S
t0675	479.341	-0.0426456	0.108219	0.394069	0.69353	0.999791	0	1761908	1762816	1	K
t0676	585.336	0.0305715	0.147633	-0.207077	0.83595	0.999791	0	1762942	1764300	1	P
t0677	415.679	0.013228	0.138838	-0.0952764	0.924095	0.999791	0	1764312	1765349	1	Q
t0678	262.348	0.0419743	0.13466	-0.311706	0.755264	0.999791	0	1765365	1766066	1	Q
t0679	223.044	0.0877226	0.147214	-0.595885	0.551252	0.999791	0	1766075	1766719	1	O
t0680	522.827	0.116247	0.150781	-0.770964	0.440728	0.999791	0	1766734	1767927	1	CH
t0681	554.553	-0.110763	0.130756	0.847096	0.396941	0.999791	yohI	1768036	1768974	1	J
t0683	689.008	0.0546268	0.145362	-0.375797	0.707068	0.999791	yohG	1769433	1770869	1	M
t0684	383.059	0.116584	0.142389	-0.818773	0.412916	0.999791	yohF	1770935	1771696	1	IQ
t0685	318.056	0.0748915	0.108963	-0.687309	0.491888	0.999791	yohD	1771744	1772340	1	S
t0686	303.844	0.148204	0.13639	-1.08662	0.277205	0.999791	yohC	1772472	1773059	1	S
t0688	935.339	-0.0211213	0.0941755	0.224276	0.822543	0.999791	dld	1774231	1775961	1	C
t0689	1595.59	0.0786037	0.106531	-0.737846	0.460608	0.999791	bglX	1776228	1778525	1	G
t0690	430.732	0.0918516	0.118269	-0.776635	0.437374	0.999791	yehZ	1778707	1779624	1	M
t0691	392.488	-0.0591123	0.139708	0.423114	0.672212	0.999791	yehX	1780790	1781737	1	E
t0692	506.239	0.0992204	0.127811	-0.776304	0.43757	0.999791	yehY	1779628	1780797	1	P
t0695	413.794	-0.094487	0.103917	0.909251	0.363218	0.999791	yehV	1782600	1783331	1	K
t0696	889.935	-0.105591	0.103777	1.01748	0.308925	0.999791	yehU	1783554	1785239	1	T
t0700	373.342	0.0898232	0.095522	-0.94034	0.347043	0.999791	yehR	1787228	1787686	1	M
t0701	2117.12	0.0233027	0.168603	-0.138211	0.890074	0.999791	metG	1787927	1789960	1	J
t0702	1505.4	0.16187	0.16774	-0.965004	0.334543	0.999791	mrp	1790125	1791234	1	F
t0703	230.314	-0.0860149	0.15745	0.546299	0.584861	0.999791	yehE	1791512	1791793	1	S
t0704	286.255	-0.123949	0.160466	0.772431	0.439859	0.999791	stcA	1792072	1792602	1	NU
t0705	264.114	-0.00526049	0.132398	0.0397325	0.968306	0.999791	stcB	1792658	1793341	1	NU
t0706	1078.9	-0.00808795	0.132059	0.061245	0.951164	0.999791	#N/A	#N/A	#N/A	#N/A
t0707	487.014	-0.0471783	0.102953	0.45825	0.646773	0.999791	stcD	1795859	1796866	1	NU
t0708	340.23	-0.0660253	0.14822	0.445454	0.655992	0.999791	yohN	1797128	1797442	1	S
t0709	394.713	-0.0606645	0.138441	0.438197	0.661244	0.999791	0	1797852	1798649	1	H
t0710	379.212	-0.0447466	0.165857	0.26979	0.787322	0.999791	thiD	1798636	1799436	1	H
t0711	676.985	0.147344	0.184076	-0.800455	0.423447	0.999791	0	1799472	1800218	1	K
t0712	406.825	0.0263213	0.144845	-0.181721	0.855802	0.999791	0	1800192	1801157	1	G
t0713	439.838	-0.069446	0.137434	0.505304	0.613346	0.999791	0	1801154	1802158	1	O
t0714	576.788	0.0730573	0.121652	-0.600543	0.548145	0.999791	0	1802155	1803426	1	G
t0715	525.458	0.0673661	0.135059	-0.498792	0.617926	0.999791	fbaB	1803680	1804732	1	G
t0716	424.586	0.121306	0.139956	-0.866745	0.386082	0.999791	#N/A	#N/A	#N/A	#N/A
t0717	99.5323	-0.0877454	0.158172	0.554747	0.579068	0.999791	0	1805768	1805884	1
t0718	516.539	0.0548313	0.166761	-0.328802	0.742305	0.999791	0	1806249	1806584	1
t0719	370.256	0.0882567	0.128786	-0.685295	0.493158	0.999791	0	1806706	1807122	1	S
t0720	925.407	-0.0476079	0.111313	0.427692	0.668875	0.999791	0	1807763	1809124	1	E
t0721	329.213	0.0147863	0.146165	-0.101161	0.919422	0.999791	0	1809288	1809905	1	-
t0723	87.6649	-0.157503	0.198416	0.793805	0.427309	0.999791	0	1810224	1810322	1
t0724	263.857	0.0646973	0.145333	-0.445166	0.6562	0.999791	0	1810562	1810981	1
t0726	152.607	0.0298935	0.199814	-0.149606	0.881075	0.999791	#N/A	#N/A	#N/A	#N/A
t0727	134.979	-0.141282	0.17197	0.821553	0.411331	0.999791	0	1811788	1812090	1
t0728	236.688	-0.0852237	0.189076	0.450739	0.652178	0.999791	0	1812221	1812721	1	S
t0729	244.91	-0.164028	0.18327	0.895011	0.370781	0.999791	0	1812792	1813487	1	-
t0730	74.1796	-0.253536	0.225592	1.12387	0.261067	0.999791	0	1813457	1813735	1	-
t0731	307.521	-0.103068	0.12624	0.81645	0.414243	0.999791	0	1813804	1814406	1	-
t0732	253.378	0.0127016	0.151407	-0.0838907	0.933143	0.999791	0	1814516	1814995	1	S
t0733	212.245	0.00940967	0.177531	-0.0530029	0.95773	0.999791	0	1815063	1815512	1	-
t0734	247.15	0.102512	0.138781	-0.738664	0.460111	0.999791	0	1815628	1816071	1	-
t0735	361.482	-0.00665357	0.160711	0.0414009	0.966976	0.999791	0	1816173	1816886	1	-
t0736	294.03	-0.105927	0.156645	0.676222	0.498899	0.999791	0	1817040	1817759	1	-
t0737	881.896	0.0198443	0.126002	-0.157492	0.874857	0.999791	0	1817764	1819875	1	S
t0738	257.811	0.153615	0.14392	-1.06736	0.285807	0.999791	0	1819886	1820593	1	S
t0739	322.487	0.0327372	0.165081	-0.198309	0.842803	0.999791	0	1820603	1821487	1	S
t0740	152.272	0.0930212	0.189272	-0.491469	0.623094	0.999791	0	1821487	1821789	1	S
t0742	720.89	-0.0468477	0.0958129	0.488951	0.624877	0.999791	baeS	1822777	1824180	1	T
t0743	658.821	0.0399721	0.102745	-0.389043	0.697244	0.999791	yegB	1824180	1825592	1	U
t0744	1400.45	-0.020338	0.119073	0.170803	0.864379	0.999791	0	1825589	1828669	1	V
t0745	1508.88	0.0181742	0.141645	-0.128308	0.897906	0.999791	yegN	1828670	1831792	1	U
t0746	662.949	-0.0129946	0.138509	0.0938177	0.925254	0.999791	0	1831792	1833033	1	M
t0748	444.16	-0.0388962	0.128995	0.301533	0.763008	0.999791	alkA	1834960	1835829	1	G
t0749	1511.14	0.0446291	0.10719	-0.416355	0.67715	0.999791	yegE	1835797	1838787	1	T
t0751	552.153	0.0181146	0.167564	-0.108105	0.913912	0.999791	dcd	1839850	1840431	1	F
t0752	2061.05	0.0198021	0.167906	-0.117936	0.906119	0.999791	asmA	1840470	1842326	1	M
t0753	973.296	0.0568399	0.116652	-0.48726	0.626074	0.999791	yegH	1842412	1843992	1	P
t0754	477.682	0.0425898	0.150028	-0.283879	0.776503	0.999791	wza	1844666	1845805	1	M
t0755	127.406	0.106685	0.176617	-0.604047	0.545812	0.999791	wzb	1845811	1846260	1	T
t0756	889.999	-0.0390399	0.138305	0.282275	0.777733	0.999791	wzc	1846257	1848416	1	DM
t0757	337.391	0.0273659	0.148899	-0.183789	0.854179	0.999791	wcaA	1848503	1849345	1	M
t0758	127.72	-0.0395605	0.172102	0.229867	0.818195	0.999791	wcaB	1849348	1849836	1	E
t0759	415.217	0.0743873	0.138951	-0.53535	0.592408	0.999791	wcaC	1849833	1851050	1	M
t0760	468.191	0.0859669	0.127273	-0.675453	0.499388	0.999791	#N/A	#N/A	#N/A	#N/A
t0761	246.941	0.0345789	0.148416	-0.232987	0.815772	0.999791	wcaE	1852251	1852997	1	S
t0762	192.493	-0.105551	0.16248	0.649628	0.515933	0.999791	wcaF	1853013	1853567	1	S
t0764	138.43	0.106789	0.15949	-0.669569	0.503133	0.999791	wcaH	1855677	1856156	1	F
t0765	353.283	-0.0445734	0.1358	0.328228	0.742739	0.999791	fcl	1854715	1855680	1	GM
t0766	463.943	0.0545752	0.149705	-0.364551	0.715447	0.999791	wcaI	1856153	1857376	1	G
t0767	590.588	0.0266184	0.146688	-0.181462	0.856005	0.999791	manC	1857373	1858815	1	M
t0768	573.925	0.0462536	0.153511	-0.301305	0.763182	0.999791	manB	1858926	1860296	1	G
t0769	597.041	-0.013672	0.148896	0.0918224	0.926839	0.999791	wcaJ	1860350	1861744	1	M
t0770	631.361	-0.0265861	0.138945	0.191342	0.848257	0.999791	wzxC	1861846	1863324	1	S
t0771	480.204	0.0149185	0.154039	-0.096849	0.922846	0.999791	#N/A	#N/A	#N/A	#N/A
t0772	437.051	-0.0677793	0.151336	0.447874	0.654244	0.999791	0	1864621	1865841	1	M
t0773	610.458	0.0912561	0.142011	-0.642597	0.520486	0.999791	0	1865852	1867255	1	S
t0774	5025.4	0.256193	0.246509	-1.03929	0.298671	0.999791	galF	1867433	1868326	1	M
t0781	742.548	0.082759	0.148514	-0.557246	0.57736	0.999791	rfbG	1873939	1875018	1	M
t0782	1037.52	0.141433	0.168767	-0.838033	0.402012	0.999791	rfbH	1875045	1876358	1	E
t0787	569.123	0.0801879	0.114375	-0.701098	0.483242	0.999791	rfbU	1881192	1882253	1	M
t0788	454.137	-0.0546087	0.124751	0.437742	0.661573	0.999791	rfbN	1882254	1883198	1	S
t0794	1590.94	0.0667992	0.213953	-0.312214	0.754878	0.999791	cld	1890676	1891659	1	M
t0804	711.601	0.176254	0.163781	-1.07616	0.281857	0.999791	0	1899227	1900051	1	GM
t0806	5550.33	0.280062	0.285048	-0.982509	0.325849	0.999791	yeeF	1901291	1902655	1	E
t0807	1029.69	-0.0345228	0.104048	0.331796	0.740043	0.999791	sbcB	1902791	1904221	1	L
t0808	1412.76	-0.00431906	0.105271	0.0410279	0.967274	0.999791	#N/A	#N/A	#N/A	#N/A
t0809	936.647	-0.0336526	0.135143	0.249015	0.803349	0.999791	phsA	1907549	1909825	1	C
t0810	187.684	-0.0531984	0.14523	0.366304	0.714139	0.999791	phsB	1909840	1910418	1	C
t0811	323.272	0.0174081	0.15475	-0.112491	0.910434	0.999791	phsC	1910415	1911179	1	C
t0812	568.451	-0.0812216	0.116391	0.697837	0.485279	0.999791	#N/A	#N/A	#N/A	#N/A
t0814	1062.99	0.0361718	0.149378	-0.24215	0.808664	0.999791	yeeA	1913212	1914270	1	S
t0815	1736.05	-0.096255	0.244828	0.393153	0.694206	0.999791	0	1914515	1914850	1	S
t0817	408.575	-0.0581855	0.145916	0.398759	0.690071	0.999791	0	1915844	1917058	1	H
t0818	97.493	0.0514058	0.192472	-0.267082	0.789406	0.999791	pduV	1917043	1917495	1	E
t0819	82.5264	0.034926	0.192888	-0.181068	0.856314	0.999791	0	1917500	1917850	1	E
t0820	166.638	0.0627501	0.156119	-0.401936	0.687731	0.999791	pduT	1917850	1918404	1	CQ
t0821	504.38	-0.0812748	0.162019	0.501638	0.615922	0.999791	pduS	1918407	1919735	1	C
t0822	401.223	-0.0551598	0.184596	0.298813	0.765083	0.999791	pduQ	1919759	1920871	1	C
t0823	524.134	0.116568	0.169966	-0.685831	0.492819	0.999791	pduP	1920883	1922277	1	C
t0824	374.689	0.0192625	0.143988	-0.133778	0.893578	0.999791	pduO	1922274	1923284	1	S
t0825	67.2235	0.190556	0.211544	-0.900786	0.367702	0.999791	#N/A	#N/A	#N/A	#N/A
t0826	126.553	0.0288306	0.172849	-0.166796	0.86753	0.999791	pduM	1923572	1924063	1	S
t0827	193.24	-0.0624216	0.174853	0.356994	0.721096	0.999791	pduL	1924060	1924692	1	Q
t0828	126.609	0.0912434	0.172109	-0.53015	0.596008	0.999791	pduK	1924692	1925174	1	CQ
t0829	62.2668	-0.0981718	0.187912	0.522434	0.601368	0.999791	pduJ	1925178	1925453	1	CQ
t0831	796.187	-0.0305347	0.145434	0.209955	0.833702	0.999791	pduG	1925813	1927645	1	D
t0832	221.714	-0.0930607	0.179373	0.518813	0.603891	0.999791	pduE	1927852	1928373	1	Q
t0833	226.123	-0.122364	0.157531	0.77676	0.4373	0.999791	pduD	1928388	1929062	1	Q
t0834	612.676	-0.0557427	0.169488	0.32889	0.742239	0.999791	pduC	1929073	1930737	1	E
t0835	272.857	0.0522424	0.183556	-0.284613	0.775941	0.999791	pduB	1930756	1931457	1	E
t0836	160.436	0.12756	0.196855	-0.647991	0.516991	0.999791	pduA	1931565	1931849	1	CQ
t0838	500.653	0.060437	0.123148	-0.490768	0.623591	0.999791	pocR	1933385	1934299	1	K
t0839	345.151	-0.113548	0.125406	0.90544	0.365232	0.999791	cbiB	1936272	1937231	1	H
t0841	152.096	0.0211196	0.168361	-0.125443	0.900173	0.999791	#N/A	#N/A	#N/A	#N/A
t0843	185.066	-0.108909	0.155856	0.69878	0.48469	0.999791	cbiE	1938854	1939459	1	F
t0844	171.391	-0.0588523	0.166221	0.35406	0.723294	0.999791	cbiT	1939449	1940027	1	H
t0845	286.061	-0.149056	0.151948	0.980966	0.32661	0.999791	cbiF	1940011	1940784	1	H
t0846	339.776	-0.0633224	0.159476	0.397065	0.69132	0.999791	cbiG	1940765	1941820	1	H
t0847	222.144	0.0924286	0.153827	-0.600861	0.547933	0.999791	cbiH	1941820	1942545	1	H
t0849	256.275	0.0459103	0.170728	-0.268909	0.787999	0.999791	#N/A	#N/A	#N/A	#N/A
t0850	237.792	0.0867492	0.146321	-0.59287	0.553268	0.999791	cbiL	1944125	1944838	1	H
t0851	265.289	-0.088051	0.141307	0.623116	0.533208	0.999791	#N/A	#N/A	#N/A	#N/A
t0852	45.5059	-0.0262357	0.215735	0.121611	0.903207	0.999791	cbiN	1945573	1945854	1	P
t0853	224.971	0.0115033	0.196954	-0.058406	0.953425	0.999791	cbiQ	1945841	1946518	1	P
t0854	285.157	-0.0225124	0.141129	0.159516	0.873262	0.999791	cbiO	1946527	1947342	1	F
t0855	704.418	0.00828843	0.0812161	-0.102054	0.918714	0.999791	cbiP	1947339	1948859	1	H
t0856	164.829	-0.0843243	0.142051	0.593619	0.552767	0.999791	cobU	1948856	1949401	1	H
t0857	260.411	-0.0973984	0.128177	0.759877	0.447328	0.999791	cobS	1949398	1950141	1	H
t0858	529.22	0.0427831	0.098794	-0.433054	0.664976	0.999791	cobT	1950168	1951238	1	F
t0859	435.449	0.0329951	0.104272	-0.316432	0.751675	0.999791	erfK	1951316	1952245	1	S
t0860	97.6769	-0.0456114	0.288344	0.158184	0.874312	0.999791	0	1952296	1952466	1	-
t0861	26.1442	-0.111875	0.246208	0.454391	0.649548	0.999791	product=tRNA-Asn	1952471	1952546	1
t0862	804.174	0.0475972	0.105282	-0.452092	0.651203	0.999791	0	1952706	1954163	1	V
t0863	201.726	0.0396391	0.217684	-0.182094	0.855509	0.999791	product=tRNA-Asn	1954304	1954379	1
t0867	24.5826	0.29873	0.278545	-1.07247	0.283511	0.999791	0	1955572	1955733	1
t0869	752.475	0.105716	0.150595	-0.701988	0.482687	0.999791	0	1958138	1959001	1	-
t0872	258.169	0.0132591	0.165225	-0.0802486	0.93604	0.999791	0	1975235	1975756	1	L
t0874	62.9712	0.0403487	0.211303	-0.190952	0.848563	0.999791	0	1980493	1980666	1
t0875	57.6459	-0.0758404	0.217605	0.348524	0.727447	0.999791	0	1980669	1980845	1
t0876	40.3552	-0.109802	0.224039	0.490101	0.624063	0.999791	product=tRNA-Asn	1980919	1980994	1
t0878	331.568	0.093725	0.302947	-0.309377	0.757035	0.999791	product=tRNA-Ser	1981981	1982070	1
t0879	175.331	-0.111337	0.156696	0.710529	0.477376	0.999791	0	1982373	1982534	1
t0880	255.221	0.00818307	0.152063	-0.0538138	0.957084	0.999791	umuD	1982661	1983080	1	KT
t0881	562.588	-0.049622	0.105426	0.470679	0.63787	0.999791	umuC	1983083	1984351	1	L
t0882	41554.1	0.095485	0.300109	-0.318168	0.750357	0.999791	cspB	1984797	1985009	1	K
t0884	142.775	-0.0908542	0.161871	0.561276	0.574609	0.999791	0	1987304	1987615	1	-
t0886	739.672	-0.0104047	0.11268	0.0923387	0.926429	0.999791	dcm	1988464	1989894	1	H
t0887	175.605	0.0626439	0.136466	-0.459045	0.646202	0.999791	vsr	1989875	1990345	1	L
t0888	689.192	-0.0758476	0.138969	0.545786	0.585213	0.999791	yedA	1990334	1991254	1	EG
t0889	612.239	-0.0623222	0.139557	0.446572	0.655184	0.999791	#N/A	#N/A	#N/A	#N/A
t0890	344.603	0.00585637	0.286849	-0.0204162	0.983711	0.999791	0	1992358	1992603	1	S
t0891	730.389	-0.0421143	0.111953	0.376179	0.706784	0.999791	0	1992768	1994471	1	T
t0892	289.492	-0.129368	0.156171	0.828378	0.407457	0.999791	0	1994450	1995265	1	S
t0894	547.519	0.136791	0.303914	-0.450097	0.65264	0.999791	dsrB	1995928	1996125	1	S
t0896	407.969	-0.0200816	0.130031	0.154437	0.877265	0.999791	fliR	1997069	1997863	1	N
t0897	104.208	-0.121201	0.206075	0.588141	0.556438	0.999791	fliQ	1997872	1998141	1	N
t0911	107.78	-0.10944	0.15469	0.707476	0.479271	0.999791	yedF	2008989	2009222	1	O
t0912	522.218	-0.100332	0.113606	0.883161	0.377149	0.999791	yedE	2009219	2010484	1	S
t0914	671.392	-0.0525135	0.125921	0.417037	0.676652	0.999791	amyA	2011126	2012610	1	G
t0919	624.178	0.122261	0.13198	-0.926357	0.354261	0.999791	#N/A	#N/A	#N/A	#N/A
t0922	1339.39	0.119616	0.205551	-0.58193	0.560614	0.999791	fliY	2019608	2020408	1	ET
t0923	466.897	-0.043744	0.098556	0.44385	0.657151	0.999791	0	2020562	2021548	1	E
t0924	223.976	-0.122984	0.146608	0.838862	0.401547	0.999791	yecS	2021569	2022237	1	P
t0925	416.474	-0.0546115	0.102946	0.530489	0.595773	0.999791	0	2022234	2022986	1	E
t0927	228.755	0.297198	0.303341	-0.979747	0.327211	0.999791	yecF	2024008	2024232	1	S
t0928	87.7265	-0.0898329	0.17012	0.528055	0.597461	0.999791	0	2024229	2024384	1	-
t0929	1272.4	-0.0747252	0.221194	0.337826	0.735494	0.999791	sirA	2024696	2025352	1	K
t0932	47824	0.195332	0.302936	-0.644798	0.519058	0.999791	product=tRNA-Gly	2027938	2028013	1
t0934	536.853	-0.280509	0.301096	0.931627	0.351529	0.999791	product=tRNA-Leu	2028151	2028237	1
t0935	59.6718	0.0632025	0.201578	-0.313539	0.753871	0.999791	0	2028487	2028624	1	-
t0936	106.036	0.0470224	0.160271	-0.293394	0.769221	0.999791	0	2028617	2028817	1	-
t0937	585.919	-0.0541032	0.126144	0.428902	0.667995	0.999791	0	2029037	2030470	1	M
t0938	239.534	0.0647272	0.201566	-0.321121	0.748119	0.999791	0	2030683	2030874	1	-
t0939	144.278	-0.0683253	0.209862	0.325573	0.744747	0.999791	0	2030892	2031008	1	-
t0940	1305.42	-0.0959975	0.211362	0.454186	0.649695	0.999791	yecA	2031247	2031912	1	S
t0947	137.042	0.0368897	0.162472	-0.227053	0.820383	0.999791	#N/A	#N/A	#N/A	#N/A
t0949	448.986	-0.0838056	0.129492	0.647189	0.51751	0.999791	otsA	2038135	2039556	1	F
t0950	118.987	-0.0335805	0.166336	0.201883	0.840008	0.999791	yecG	2039606	2040001	1	T
t0951	47.2756	-0.170528	0.232698	0.73283	0.463662	0.999791	0	2039998	2040114	1
t0962	1477.36	0.151817	0.207978	-0.729965	0.465411	0.999791	cheZ	2050593	2051237	1	F
t0965	163.084	0.0994045	0.185063	-0.537138	0.591172	0.999791	flhE	2054653	2055045	1	N
t0967	769.605	-0.0420272	0.115754	0.363074	0.71655	0.999791	#N/A	#N/A	#N/A	#N/A
t0968	1441.77	0.0667347	0.150947	-0.442108	0.658411	0.999791	argS	2058535	2060268	1	J
t0969	596.184	0.126338	0.166879	-0.757064	0.449012	0.999791	0	2060505	2061074	1	S
t0970	514.45	0.0108677	0.114425	-0.094977	0.924333	0.999791	cutC	2061094	2061873	1	P
t0971	612.094	-0.091613	0.124679	0.734792	0.462466	0.999791	0	2062077	2063048	1	J
t0973	1951.85	0.00748678	0.296429	-0.0252565	0.97985	0.999791	0	2063829	2064224	1	S
t0974	305.06	-0.113461	0.123062	0.921978	0.35654	0.999791	yecE	2064277	2065095	1	S
t0975	299.112	0.105991	0.132617	-0.799224	0.424161	0.999791	yecD	2065092	2065658	1	Q
t0979	474.637	0.0697561	0.152799	-0.456522	0.648015	0.999791	ruvC	2069117	2069638	1	L
t0980	241.735	0.0271993	0.108087	-0.251643	0.801317	0.999791	yebB	2069640	2070239	1	S
t0982	532.009	0.126628	0.152716	-0.829171	0.407007	0.999791	ruvA	2071501	2072112	1	L
t0983	696.644	0.0345702	0.13002	-0.265884	0.790329	0.999791	ruvB	2072121	2073131	1	F
t0984	410.982	0.0530916	0.16543	-0.320932	0.748262	0.999791	yebI	2073210	2073995	1	P
t0985	431.312	0.0173308	0.102884	-0.168451	0.866229	0.999791	znuC	2073992	2074747	1	P
t0986	745.182	0.112207	0.154046	-0.728399	0.466369	0.999791	yebL	2074811	2075770	1	P
t0988	875.349	-0.0012435	0.130957	0.00949552	0.992424	0.999791	msbB	2077222	2078193	1	M
t0991	1404.7	0.0666095	0.175909	-0.378659	0.704941	0.999791	zwf	2081043	2082518	1	G
t0992	1767.47	0.0106233	0.160999	-0.0659834	0.947391	0.999791	edd	2082753	2084564	1	EG
t0993	523.074	-0.105927	0.162725	0.650956	0.515075	0.999791	0	2084602	2085243	1	G
t0994	537.106	0.0399156	0.11154	-0.357859	0.720449	0.999791	purT	2085343	2086521	1	F
t0995	1278.99	0.146368	0.290846	-0.503248	0.61479	0.999791	yebG	2086652	2086942	1	S
t0997	473.729	0.0788157	0.145168	-0.542929	0.587179	0.999791	yebE	2087457	2088116	1	S
t0998	972.872	-0.0400035	0.0883351	0.452861	0.650649	0.999791	opdB	2088330	2090381	1	E
t1000	287.765	-0.00220015	0.13224	0.0166376	0.986726	0.999791	0	2091140	2091796	1	S
t1003	539.755	0.116153	0.145129	-0.800342	0.423513	0.999791	0	2092647	2093522	1	P
t1004	236.071	-0.0794104	0.186123	0.426654	0.669631	0.999791	0	2093539	2093892	1	S
t1005	38837.3	0.196987	0.298951	-0.658928	0.509942	0.999791	0	2093953	2094069	1	-
t1006	105.387	0.0744996	0.175088	-0.425499	0.670473	0.999791	#N/A	#N/A	#N/A	#N/A
t1009	88.5276	0.0227753	0.189283	-0.120324	0.904227	0.999791	0	2095048	2095275	1	S
t1011	723.45	0.00796918	0.15373	-0.0518388	0.958657	0.999791	0	2095729	2096859	1	T
t1012	780.218	-0.0762489	0.123734	0.616233	0.537741	0.999791	yjcS	2097255	2099234	1	M
t1013	178.346	0.25594	0.275696	-0.928342	0.35323	0.999791	0	2099252	2099443	1
t1015	58.6711	-0.0673719	0.201234	0.334794	0.737781	0.999791	0	2100267	2100425	1	-
t1016	435.602	-0.049613	0.126948	0.390813	0.695936	0.999791	0	2100558	2101472	1	EG
t1017	419.464	0.00102008	0.124516	-0.00819239	0.993463	0.999791	#N/A	#N/A	#N/A	#N/A
t1018	140.16	0.0617787	0.167114	-0.36968	0.711621	0.999791	0	2104508	2104684	1
t1021	584.532	0.0810874	0.160957	-0.503782	0.614415	0.999791	0	2106261	2106737	1	-
t1025	275.922	-0.0422357	0.11313	0.373338	0.708897	0.999791	pphA	2109539	2110189	1	T
t1026	72.0907	0.000219708	0.178118	-0.0012335	0.999016	0.999791	0	2110208	2110399	1	S
t1028	670.598	-0.113285	0.100944	1.12226	0.261751	0.999791	0	2110864	2112303	1	J
t1029	1636.9	0.0222093	0.126771	-0.175192	0.860929	0.999791	0	2112381	2115020	1	Q
t1030	538.558	0.125751	0.118946	-1.05721	0.290414	0.999791	0	2114983	2116266	1	S
t1033	7258.12	0.124006	0.249628	-0.496762	0.619357	0.999791	prc	2117696	2119744	1	M
t1035	511.827	-0.072307	0.123053	0.587607	0.556796	0.999791	#N/A	#N/A	#N/A	#N/A
t1039	1857.14	0.0903428	0.218895	-0.412723	0.67981	0.999791	0	2124023	2124310	1	S
t1042	661.592	0.0271183	0.114329	-0.237195	0.812505	0.999791	ftsI	2125544	2127289	1	D
t1043	499.14	-0.0544996	0.12265	0.444349	0.65679	0.999791	rrmA	2127355	2128164	1	H
t1050	637.861	-0.0510994	0.105761	0.483157	0.628984	0.999791	0	2134393	2135994	1	T
t1051	1072.78	0.0167338	0.130598	-0.128132	0.898044	0.999791	sdaA	2136132	2137496	1	E
t1052	221.708	0.0649134	0.145264	-0.446864	0.654973	0.999791	0	2137760	2138338	1	F
t1053	576.455	-0.0303281	0.0948323	0.319807	0.749114	0.999791	pabB	2138342	2139706	1	EH
t1055	1232.6	0.0109702	0.276564	-0.039666	0.968359	0.999791	0	2139972	2140316	1	J
t1056	972.887	-0.0634746	0.11417	0.555966	0.578234	0.999791	0	2140448	2142358	1	F
t1057	1157.87	-0.00564593	0.187881	0.0300505	0.976027	0.999791	0	2142416	2143111	1	O
t1058	617.709	0.0874629	0.167127	-0.523331	0.600744	0.999791	0	2143182	2143763	1	M
t1059	984.66	0.0839418	0.107327	-0.782115	0.434147	0.999791	fadD	2143968	2145653	1	IQ
t1061	177.003	-0.0578243	0.172996	0.334252	0.738189	0.999791	minE	2146975	2147241	1	D
t1062	725.044	-0.0744142	0.166127	0.447934	0.654201	0.999791	minD	2147245	2148057	1	D
t1063	569.269	-0.0579223	0.153982	0.376163	0.706796	0.999791	minC	2148081	2148788	1	D
t1064	1175.54	0.1263	0.278414	-0.453643	0.650086	0.999791	0	2148875	2149207	1	S
t1065	1125.52	-0.193197	0.173228	1.11527	0.264734	0.999791	0	2149257	2149916	1	Q
t1067	131.012	0.142339	0.145135	-0.98074	0.326721	0.999791	0	2150807	2150944	1	-
t1068	250.053	0.327461	0.297031	-1.10245	0.270267	0.999791	0	2151136	2151309	1	S
t1069	266.366	0.0153936	0.166465	-0.0924733	0.926322	0.999791	0	2151381	2151722	1	P
t1070	3287.23	-0.0304522	0.217163	0.140227	0.88848	0.999791	dsbB	2151830	2152360	1	C
t1071	838.418	-0.0110522	0.0926648	0.119271	0.905061	0.999791	nhaB	2152502	2154046	1	P
t1072	924.937	0.165875	0.212455	-0.780754	0.434947	0.999791	fadR	2154266	2154985	1	K
t1073	620.382	0.0176995	0.0965694	-0.183283	0.854576	0.999791	0	2155032	2156564	1	S
t1074	647.643	0.102478	0.117873	-0.869392	0.384633	0.999791	dadA	2156887	2158185	1	E
t1077	453.995	-0.069927	0.109386	0.639267	0.522649	0.999791	0	2161161	2162075	1	V
t1078	319.709	-0.0564981	0.116283	0.485867	0.627062	0.999791	mltE	2162246	2162857	1	M
t1080	126.54	0.0970729	0.165742	-0.585686	0.558086	0.999791	0	2163774	2164028	1	S
t1081	629.7	0.00478438	0.1227	-0.0389924	0.968896	0.999791	#N/A	#N/A	#N/A	#N/A
t1083	487.048	-0.0506103	0.108388	0.466936	0.640546	0.999791	appB	2167789	2168925	1	C
t1084	535.218	0.0947271	0.137065	-0.69111	0.489496	0.999791	#N/A	#N/A	#N/A	#N/A
t1085	288.048	0.045393	0.178065	-0.254924	0.798782	0.999791	hyaF	2170556	2171404	1	C
t1086	93.2634	-0.11933	0.174881	0.68235	0.495018	0.999791	hyaE	2171401	2171805	1	S
t1087	147.284	0.105516	0.154617	-0.682431	0.494966	0.999791	hyaD	2171795	2172391	1	C
t1089	584.085	-0.0270816	0.151256	0.179045	0.857902	0.999791	0	2173138	2174931	1	C
t1090	382.512	-0.0360973	0.137065	0.26336	0.792273	0.999791	#N/A	#N/A	#N/A	#N/A
t1094	145.16	-0.191435	0.19276	0.993126	0.320649	0.999791	0	2180033	2180254	1	S
t1095	843.797	0.093053	0.095355	-0.975859	0.329134	0.999791	0	2180356	2182041	1	P
t1098	263.707	-0.110644	0.170204	0.650068	0.515648	0.999791	hemM	2184227	2184850	1	M
t1099	1811.82	0.0432481	0.184464	-0.234453	0.814634	0.999791	hemA	2185164	2186420	1	H
t1100	1321.78	0.130905	0.184145	-0.71088	0.477159	0.999791	prfA	2186461	2187543	1	J
t1101	552.075	-0.118264	0.153541	0.770245	0.441155	0.999791	hemK	2187543	2188376	1	J
t1102	115.085	0.150138	0.172983	-0.867933	0.385431	0.999791	0	2188373	2188762	1	S
t1104	1218.61	-0.0706425	0.182605	0.386859	0.698861	0.999791	kdsA	2189613	2190467	1	M
t1105	30.4214	0.0938496	0.23202	-0.404489	0.685853	0.999791	tnpA	2190661	2191119	1	L
t1106	597.572	0.0705136	0.101154	-0.69709	0.485747	0.999791	0	2191624	2192748	1	S
t1107	179.936	-0.0241368	0.172779	0.139698	0.888899	0.999791	0	2193789	2194202	1	S
t1108	301.875	-0.070895	0.157073	0.451352	0.651736	0.999791	0	2194219	2194947	1	M
t1109	226.035	0.00036898	0.136309	-0.00270695	0.99784	0.999791	0	2195139	2195681	1	S
t1110	205.26	0.0987966	0.163531	-0.604146	0.545747	0.999791	0	2195829	2196206	1	S
t1113	448.391	0.0921131	0.260229	-0.353969	0.723362	0.999791	msgA	2197961	2198200	1	S
t1114	358.112	0.0364094	0.165678	-0.21976	0.826058	0.999791	envE	2198391	2198912	1	M
t1116	117.58	0.119356	0.15416	-0.774235	0.438792	0.999791	pagD	2199674	2199937	1	-
t1117	61.8061	0.097204	0.215424	-0.451222	0.651829	0.999791	0	2199986	2200150	1
t1118	80.5416	-0.120923	0.195772	0.617674	0.53679	0.999791	0	2200236	2200364	1
t1119	208.602	0.0700683	0.172745	-0.405618	0.685023	0.999791	pagC	2200742	2201299	1	M
t1120	87.0084	0.121019	0.181379	-0.667217	0.504633	0.999791	0	2201310	2201480	1
t1121	92.2439	0.0997875	0.187201	-0.533051	0.593998	0.999791	product=tRNA-Arg	2201704	2201780	1
t1122	204.218	0.154321	0.196343	-0.785977	0.431881	0.999791	0	2202032	2202205	1
t1123	249.073	0.163917	0.157313	-1.04197	0.297423	0.999791	0	2202533	2202874	1	S
t1124	33.9984	0.0973348	0.227971	-0.426962	0.669407	0.999791	0	2202946	2203035	1
t1126	149.897	-0.0224821	0.152644	0.147285	0.882907	0.999791	0	2203255	2203380	1	-
t1127	173.407	-0.0030417	0.151076	0.0201337	0.983937	0.999791	0	2203580	2203807	1	-
t1130	616.471	0.0219444	0.10328	-0.212474	0.831737	0.999791	0	2204811	2205854	1	G
t1131	402.433	0.0677312	0.150243	-0.450812	0.652125	0.999791	0	2205937	2206467	1	C
t1132	6625.95	0.195568	0.264283	-0.739995	0.459303	0.999791	0	2206616	2206930	1	M
t1134	245.113	-0.149798	0.171268	0.874637	0.381771	0.999791	0	2210232	2211044	1	P
t1139	221.784	-0.0301736	0.141596	0.213096	0.831252	0.999791	0	2213828	2214154	1	C
t1140	17.6124	0.00304459	0.27733	-0.0109782	0.991241	0.999791	product=tRNA-Arg	2214163	2214239	1
t1141	317.186	0.0711844	0.110327	-0.645214	0.518788	0.999791	0	2214348	2214998	1	S
t1142	843.794	-0.0630426	0.270229	0.233293	0.815534	0.999791	aadA	2215107	2215895	1	H
t1143	275.311	0.0295483	0.168133	-0.175744	0.860495	0.999791	0	2216040	2216633	1	K
t1144	528.654	0.0520416	0.142913	-0.364149	0.715747	0.999791	0	2216702	2217550	1	K
t1145	180.449	0.0486578	0.15026	-0.323825	0.746071	0.999791	0	2217805	2218053	1	S
t1146	73.3518	-0.0217934	0.208534	0.104508	0.916767	0.999791	0	2218132	2218287	1
t1147	228.891	0.0269274	0.155757	-0.172881	0.862745	0.999791	aroQ	2218370	2218915	1	M
t1148	805.823	0.0606281	0.165164	-0.367079	0.71356	0.999791	0	2219111	2219749	1	U
t1149	156.721	-0.0445116	0.144495	0.30805	0.758044	0.999791	0	2219922	2220284	1	P
t1150	75.3904	-0.0177177	0.184434	0.0960655	0.923469	0.999791	0	2220287	2220469	1	S
t1151	287.911	-0.0332913	0.112065	0.297072	0.766412	0.999791	0	2220693	2221340	1	-
t1153	164.365	0.0566114	0.188621	-0.300133	0.764076	0.999791	0	2221654	2221902	1	S
t1154	60.2557	-0.0273241	0.204106	0.133872	0.893504	0.999791	tnpA	2222097	2222555	1	L
t1156	641.446	0.0755748	0.21211	-0.3563	0.721616	0.999791	0	2223366	2223677	1	-
t1157	471.393	-0.0353677	0.179751	0.196759	0.844016	0.999791	0	2223663	2224010	1	S
t1159	354.524	-0.0741119	0.114779	0.645694	0.518477	0.999791	0	2225414	2226208	1	K
t1160	179.067	-0.117065	0.153221	0.764024	0.444853	0.999791	0	2226188	2226634	1	S
t1162	632.794	0.0395645	0.125889	-0.314281	0.753307	0.999791	#N/A	#N/A	#N/A	#N/A
t1164	802.997	-0.0327266	0.1066	0.307003	0.758841	0.999791	0	2231058	2232992	1	T
t1166	457.354	-0.0811087	0.121669	0.666633	0.505007	0.999791	#N/A	#N/A	#N/A	#N/A
t1167	490.122	-0.0942067	0.0938997	1.00327	0.315731	0.999791	0	2235747	2236604	1	S
t1172	700.363	0.143499	0.148705	-0.964988	0.334551	0.999791	pncA	2240337	2240993	1	Q
t1174	1144.81	0.114192	0.128748	-0.886943	0.375109	0.999791	sppA	2242132	2243988	1	OU
t1176	669.768	0.0176903	0.140911	-0.125542	0.900095	0.999791	selD	2244831	2245874	1	F
t1177	1056.57	0.0230708	0.0908802	-0.253859	0.799604	0.999791	topB	2245879	2247828	1	L
t1181	441.818	0.0278655	0.124157	-0.224438	0.822417	0.999791	xthA	2250164	2250970	1	L
t1182	463.16	-0.00161776	0.12252	0.013204	0.989465	0.999791	astC	2251416	2252642	1	E
t1183	339.385	-0.0522881	0.13867	0.377069	0.706122	0.999791	#N/A	#N/A	#N/A	#N/A
t1184	492.122	-0.00043826	0.138952	0.00315404	0.997483	0.999791	astD	2253663	2254949	1	C
t1185	513.104	0.000276118	0.134654	-0.00205057	0.998364	0.999791	astB	2255138	2256481	1	E
t1186	479.14	0.0866091	0.113387	-0.763833	0.444967	0.999791	astE	2256474	2257442	1	E
t1188	523.821	0.0614708	0.13987	-0.439485	0.66031	0.999791	0	2258338	2259246	1	L
t1189	1084.95	-0.153159	0.18241	0.839643	0.401109	0.999791	nadE	2259340	2260167	1	F
t1190	1297	-0.111378	0.273493	0.407242	0.68383	0.999791	osmE	2260385	2260726	1	M
t1191	213.645	-0.044086	0.129401	0.340692	0.733336	0.999791	celA	2261027	2261347	1	G
t1192	491.98	0.0186911	0.12954	-0.144288	0.885273	0.999791	celB	2261430	2262788	1	U
t1193	152.62	-0.140969	0.147567	0.95529	0.339431	0.999791	celC	2262839	2263186	1	G
t1194	339.303	-0.100424	0.137327	0.73128	0.464608	0.999791	celD	2263197	2264039	1	K
t1195	552.121	-0.0423605	0.102941	0.411502	0.680705	0.999791	celF	2264164	2265519	1	G
t1197	11.4841	-0.0269842	0.293175	0.0920412	0.926665	0.999791	tnpA	2266472	2266930	1	L
t1198	819.036	-0.065748	0.113469	0.579436	0.562295	0.999791	katE	2267047	2269299	1	P
t1200	754.6	-0.10725	0.0970445	1.10516	0.269089	0.999791	0	2269861	2271252	1	U
t1201	336.762	-0.0558321	0.111594	0.500315	0.616854	0.999791	0	2271389	2271988	1	S
t1202	567.216	-0.0655161	0.10358	0.632514	0.527051	0.999791	0	2272126	2272794	1	S
t1206	565.68	-0.141965	0.135461	1.04801	0.294632	0.999791	pfkB	2274876	2275808	1	H
t1208	362.727	0.0629054	0.158206	-0.397617	0.690913	0.999791	0	2276904	2277863	1	S
t1209	127.294	0.0577104	0.218223	-0.264456	0.791429	0.999791	0	2278006	2278320	1	-
t1210	293.341	-0.0131198	0.141886	0.0924675	0.926327	0.999791	#N/A	#N/A	#N/A	#N/A
t1211	178.718	0.0117559	0.205148	-0.0573045	0.954303	0.999791	0	2279345	2279551	1
t1213	2551.1	-0.229064	0.219313	1.04446	0.296272	0.999791	thrS	2281989	2283917	1	J
t1215	2341.25	0.2297	0.274633	-0.836388	0.402936	0.999791	rpmI	2284559	2284756	1	J
[truncated: 2,650 more rows]

## Sheet: WTvs8
Gene ID	Base mean	log2(FC)	StdErr	Wald-Stats	p-value	p-adj	Gene Name	Start	End	Fragment Number	COG category
t1481	1156.61	-6.77448	0.193083	35.0858	1.10884e-269	5.03192e-266	sfcA	2529872	2531605	1	C
t1487	612.591	-6.13563	0.202624	30.2809	2.04642e-201	4.64333e-198	narU	2536937	2538325	1	P
t1485	542.84	-5.9037	0.21334	27.6727	1.48757e-168	2.25019e-165	smvA	2534539	2536026	1	EGP
t1483	365.561	-5.60595	0.203817	27.5049	1.53599e-166	1.74258e-163	#N/A	#N/A	#N/A	#N/A
t1482	352.384	-5.56703	0.215911	25.7839	1.34361e-146	1.21946e-143	adhP	2531887	2532897	1	S
t1477	345.32	-5.4543	0.213444	25.5538	4.97762e-144	3.76474e-141	hlyE	2527297	2528214	1	O
t1486	375.827	-5.35	0.214566	24.9341	3.17959e-137	2.06128e-134	0	2536144	2536722	1	K
t1474	296.276	-5.24284	0.212339	24.6909	1.33825e-134	7.59123e-132	0	2524511	2525296	1	S
t1478	250.855	-5.26609	0.220301	23.9041	2.77835e-126	1.40091e-123	osmC	2528335	2528766	1	O
t1475	212.755	-5.14608	0.218095	23.5956	4.28099e-123	1.94271e-120	0	2525439	2525768	1	M
t1476	281.694	-4.97284	0.222047	22.3954	4.36257e-111	1.79976e-108	0	2526468	2527172	1	-
t1479	114.416	-4.20242	0.222763	18.865	2.21436e-79	8.37397e-77	0	2529278	2529493	1	S
t1484	124.756	-4.35235	0.234964	18.5235	1.33428e-76	4.65768e-74	#N/A	#N/A	#N/A	#N/A
t3067	469.527	-1.4372	0.161094	8.92149	4.60039e-19	1.49118e-16	hybD	4151023	4151517	2	C
t2135	1075.81	-0.960096	0.127109	7.5533	4.24363e-14	1.28384e-11	cydB	3195394	3196533	1	C
t2994	508.943	-0.781946	0.109253	7.15722	8.23276e-13	2.19766e-10	0	4085768	4086424	2	P
t4489	1454.83	1.41343	0.197359	-7.16172	7.96682e-13	2.19766e-10	treB	845151	846569	7	G
t4488	1273.12	1.1656	0.179752	-6.4845	8.90258e-11	2.24444e-08	treC	843449	845101	7	G
t1480	788.315	-1.89189	0.303761	6.22823	4.71747e-10	1.12673e-07	rpsV	2529588	2529731	1	J
t3064	322.742	-1.02789	0.203052	5.06221	4.14428e-07	9.25649e-05	hybG	4149932	4150180	2	O
t3066	367.132	-0.79656	0.15755	5.05591	4.28352e-07	9.25649e-05	hybE	4150542	4151030	2	C
t3323	1059.54	-0.786264	0.160767	4.89071	1.00474e-06	0.00020725	tatB	4425195	4425743	4	U
t2624	709.15	-0.635075	0.131769	4.81959	1.43852e-06	0.000283825	tyrA	3702792	3703913	2	E
t2026	1621.99	-0.525511	0.110384	4.76076	1.92862e-06	0.00036467	0	3083614	3085299	1	U
t0579	711.686	-0.748858	0.157608	4.7514	2.02013e-06	0.000366693	glpB	1655323	1656582	1	C
t3313	655.778	-0.584864	0.123347	4.74163	2.1201e-06	0.000370038	yigZ	4412871	4413485	4	S
t3311	396.878	-0.502249	0.10724	4.68344	2.82105e-06	0.000474145	hemG	4410824	4411369	4	CH
t2133	650.532	-0.903797	0.200869	4.49944	6.81337e-06	0.000966221	0	3194848	3195129	1	S
t3211	1354.5	-0.570583	0.126463	4.51187	6.42581e-06	0.000966221	0	4303769	4305106	2	G
t3297	920.271	-0.4045	0.0894286	4.52316	6.09222e-06	0.000966221	panF	4392707	4394158	2	H
t3325	1580.29	-0.752722	0.167232	4.50107	6.76137e-06	0.000966221	aarF	4426207	4427847	4	H
t3349	618.691	-0.56625	0.125511	4.51156	6.43537e-06	0.000966221	yigA	4452705	4453412	4	S
t3069	851.032	-0.662127	0.149289	4.4352	9.19876e-06	0.00126497	hybB	4153217	4154395	2	C
t3243	625.434	-0.605877	0.137174	4.41683	1.00157e-05	0.0013368	mtgA	4330248	4330976	2	M
t1751	497.494	-0.394397	0.0899371	4.38526	1.15848e-05	0.0014624	mviM	2817554	2818477	1	S
t3052	450.144	-0.632757	0.144302	4.38495	1.16012e-05	0.0014624	0	4133661	4134146	2	S
t1430	424.421	-1.19613	0.274781	4.35302	1.34273e-05	0.00156238	0	2477223	2477426	1	S
t3068	1406.52	-0.586174	0.134612	4.35453	1.3335e-05	0.00156238	hybC	4151517	4153220	2	C
t3101	2415.09	-1.01493	0.232607	4.36329	1.28121e-05	0.00156238	0	4187864	4188178	2	S
t1047	563.378	-0.753715	0.173794	4.33684	1.44547e-05	0.00163989	manY	2130518	2131318	1	G
t3070	993.413	-0.864018	0.207126	4.17147	3.02647e-05	0.00334979	hybA	4154385	4155371	2	C
t1204	1614.4	-0.999349	0.240178	4.16086	3.17049e-05	0.00342563	0	2273522	2274382	1	G
t2168	422.034	-0.835169	0.201	4.15507	3.25183e-05	0.00343182	ybfA	3232231	3232437	1	S
t2429	587.986	-0.612948	0.148205	4.1358	3.53715e-05	0.00364808	thiJ	3503419	3504009	1	S
t2287	4137.35	1.214	0.294753	-4.11871	3.80992e-05	0.00384209	ramA	3358970	3359311	1	K
t0421	639.087	0.431373	0.105801	-4.07721	4.5579e-05	0.00449647	ptsJ	1495442	1496734	1	K
t2025	845.07	-0.775676	0.191335	4.05403	5.03425e-05	0.00486073	0	3082966	3083343	1	S
t1970	1208.2	-0.677556	0.168089	4.03093	5.55563e-05	0.00525238	dmsA	3024140	3026584	1	C
t1714	378.827	-0.757651	0.188244	4.02484	5.70149e-05	0.00528027	0	2781723	2782097	1	S
t2113	680.951	-0.388556	0.0969994	4.00576	6.18184e-05	0.00539485	galK	3178316	3179464	1	F
t2136	1447.17	-0.644377	0.160495	4.01492	5.94647e-05	0.00539485	cydA	3196549	3198117	1	C
t3394	1692.2	-0.617346	0.153942	4.01024	6.06562e-05	0.00539485	ilvD	4496748	4498598	4	E
t3292	704.645	-0.455855	0.11432	3.98753	6.67659e-05	0.00569264	0	4388538	4389542	2	C
t4169	422.947	0.519319	0.130348	-3.98409	6.77397e-05	0.00569264	0	540695	540976	7	S
t0743	658.821	0.400514	0.10095	-3.96745	7.26445e-05	0.00599383	yegB	1824180	1825592	1	U
t0044	910.051	0.446452	0.112761	-3.95929	7.51729e-05	0.00609169	0	1051791	1053164	7	P
t0530	426.567	-0.555327	0.143508	3.86966	0.000108987	0.00824306	0	1604460	1605137	1	S
t2451	1740.22	-0.8546	0.220413	3.87726	0.000105639	0.00824306	0	3522753	3523079	1
t2916	637.924	-0.722221	0.186426	3.87404	0.000107045	0.00824306	0	4008626	4008844	2	M
t4045	209.685	-0.462095	0.119289	3.87373	0.000107182	0.00824306	0	411510	411734	3
t2625	1217.12	-0.681538	0.176406	3.86346	0.000111793	0.00827075	aroF	3703923	3704993	2	E
t3368	621.992	-0.422414	0.10941	3.86084	0.000112998	0.00827075	rffM	4468761	4469501	4	F
t3150	414.703	-0.593134	0.153976	3.85211	0.000117103	0.00830336	0	4241441	4241839	2	S
t3489	1116.45	-0.526705	0.136711	3.85268	0.000116831	0.00830336	murB	4580512	4581540	6	M
t3065	314.605	-0.787205	0.206444	3.81316	0.000137202	0.00957881	hybF	4150208	4150549	2	S
t0031	458.08	0.481853	0.126697	-3.8032	0.000142838	0.00982118	0	1033893	1034342	7	K
t1203	320.084	0.427722	0.113555	-3.76665	0.000165454	0.0112064	0	2272943	2273479	1	S
t2918	1553.16	-0.468753	0.125037	3.74893	0.000177591	0.011752	ygeD	4010162	4011364	2	U
t3246	596.658	-0.454827	0.121372	3.74738	0.000178688	0.011752	0	4334282	4335211	2	S
t1699	1006.69	-0.629255	0.169422	3.71412	0.000203911	0.0132193	cobB	2765446	2766159	1	K
t0593	61.8874	0.700834	0.188992	-3.70828	0.000208673	0.0133374	tnpA	1674870	1675328	1	L
t1700	862.98	-0.492122	0.134405	3.66148	0.000250759	0.0158048	0	2766286	2767194	1	F
t1956	987.846	-0.46068	0.126205	3.65024	0.000261996	0.0162868	aroA	3007993	3009276	1	E
t1978	785.86	-0.303165	0.0836878	3.62257	0.000291687	0.0171906	cydC	3038537	3040258	1	CO
t2604	485.527	-0.405403	0.111735	3.62826	0.000285343	0.0171906	gloB	3681483	3682238	1	S
t3074	830.224	-0.487818	0.134553	3.62548	0.000288429	0.0171906	0	4159004	4159498	2	S
t3217	1428.45	-0.418448	0.115416	3.62557	0.000288321	0.0171906	0	4310016	4311449	2	M
t1949	729.737	-0.438102	0.12126	3.61291	0.000302784	0.0176158	lpxK	2998753	2999730	1	I
t2980	1651.87	-0.419874	0.116836	3.59371	0.000325998	0.0187263	serA	4072643	4073875	2	EH
t3633	593.97	-0.315258	0.0883969	3.56639	0.000361932	0.0205306	rbsR	4738497	4739495	3	K
t2395	650.422	-0.353498	0.0994505	3.55452	0.000378673	0.021215	tesB	3466444	3467304	1	I
t2853	2883.81	-0.776435	0.219275	3.54092	0.00039874	0.0220669	eno	3931554	3932852	2	F
t2879	1178.22	-0.354903	0.100325	3.53752	0.000403899	0.0220831	sdaB	3964896	3966263	2	E
t2897	87.3558	-0.919062	0.260357	3.53	0.000415559	0.0224501	product=tRNA-Met	3983840	3983916	2
t3393	1222.73	-0.399692	0.113598	3.51848	0.000434034	0.0231723	ilvA	4495201	4496745	4	E
t3335	692.808	-0.485157	0.13845	3.5042	0.000457982	0.0241665	yigL	4438803	4439603	4	S
t1373	541.96	0.417202	0.119355	-3.49547	0.000473227	0.024684	0	2430027	2431622	1	S
t1660	3163.23	-0.945217	0.27072	3.49149	0.000480326	0.0247696	adh	2719956	2722634	1	C
t3334	842.583	-0.513827	0.147438	3.48504	0.000492056	0.0248106	yigM	4437823	4438722	4	EG
t3360	507.982	-0.395583	0.113438	3.48722	0.00048807	0.0248106	hemD	4462922	4463662	4	H
t1650	835.894	-0.652556	0.187959	3.4718	0.000516989	0.025501	0	2709030	2709326	1	S
t1969	199.589	-0.548	0.157766	3.47351	0.000513703	0.025501	dmsB	3023512	3024129	1	C
t2134	159.34	-0.674731	0.195558	3.45029	0.000559994	0.02675	0	3195266	3195379	1	S
t2394	444.969	-0.363232	0.105141	3.4547	0.0005509	0.02675	0	3465660	3466229	1	S
t2441	1543.3	-0.311126	0.0901217	3.45229	0.000555846	0.02675	dxs	3513744	3515606	1	F
t2028	595.009	-0.267958	0.0784801	3.41434	0.000639357	0.0296061	0	3086204	3087415	1	G
t2360	795.536	-0.614384	0.179777	3.41748	0.000632036	0.0296061	0	3427796	3428248	1	OU
t4110	662.686	-0.401422	0.117534	3.41535	0.000636993	0.0296061	metA	457572	458501	7	E
t1046	1275.21	-0.693683	0.204555	3.39118	0.000695935	0.0303669	manZ	2129654	2130505	1	G
t1369	397.911	0.452382	0.133278	-3.39428	0.000688089	0.0303669	0	2425938	2427053	1	-
t3255	949.835	-0.369857	0.108956	3.39455	0.000687426	0.0303669	nanT	4347862	4349352	2	EGP
t3318	923.002	-0.40303	0.118805	3.39238	0.00069288	0.0303669	ubiB	4420642	4421343	4	C
t3923	1140.97	-0.61057	0.179556	3.40043	0.000672791	0.0303669	0	270263	271021	3	J
t4383	8463.03	-0.874838	0.257974	3.39118	0.000695921	0.0303669	yjeI	745762	746133	7	S
t3497	565.037	-0.702501	0.20742	3.38685	0.000707	0.0305559	yijD	4591616	4591975	5	S
t0763	405.448	0.492064	0.145449	-3.38307	0.000716797	0.0306012	gmd	1853591	1854712	1	H
t2051	652.694	-0.327107	0.0968142	3.37871	0.000728279	0.0306012	ybiR	3114056	3115168	1	P
t3241	496.804	-0.647229	0.191484	3.38007	0.000724675	0.0306012	ptsO	4329024	4329296	2	G
t3231	861.044	-0.380983	0.112903	3.37443	0.000739686	0.0307954	0	4321336	4322313	2	P
t2658	68672.7	-1.0223	0.303886	3.36409	0.000767959	0.0313964	0	3747676	3747864	2
t3952	1288.62	-0.521393	0.154943	3.36506	0.000765275	0.0313964	ftsE	301284	301952	3	D
t0747	781.944	0.391415	0.117145	-3.3413	0.000833875	0.0329054	yegD	1833474	1834826	1	O
t1187	623.286	0.480727	0.143771	-3.34369	0.000826714	0.0329054	0	2257778	2258263	1	NPTU
t1692	578.939	-0.334789	0.100143	3.3431	0.000828486	0.0329054	0	2757058	2758392	1	S
t3472	661.277	-0.486595	0.14547	3.34499	0.000822852	0.0329054	thiH	4561382	4562515	6	C
t0764	138.43	0.516641	0.154979	-3.33363	0.000857221	0.0329754	wcaH	1855677	1856156	1	F
t1658	1119.49	-0.328053	0.0984094	3.33355	0.000857447	0.0329754	oppA	2716425	2718173	1	E
t3457	761.903	-0.441442	0.132309	3.33644	0.000848599	0.0329754	hydG	4548373	4549698	6	T
t3229	593.66	-0.429401	0.128906	3.33111	0.000865001	0.0329863	0	4319521	4320303	2	Q
t3317	1409.98	-0.414625	0.124646	3.32643	0.000879673	0.0332663	0	4418565	4420388	4	M
t2975	1197.54	-0.36454	0.109928	3.31618	0.000912558	0.0342247	visB	4067829	4069007	2	CH
t3097	527.663	-0.541854	0.163725	3.30954	0.000934485	0.0347598	0	4184596	4184988	2	S
t3301	520.433	-0.428042	0.129466	3.30621	0.000945673	0.03489	yhdJ	4397084	4397968	2	H
t1366	114.969	0.498927	0.151074	-3.30254	0.000958149	0.0350652	0	2424174	2424620	1	S
t3232	924.412	-0.394249	0.11953	3.29832	0.000972653	0.0353112	0	4322327	4323313	2	M
t3239	418.016	-0.515893	0.156703	3.29217	0.000994158	0.0358055	ptsN	4327636	4328127	2	G
t1946	760.774	-0.488038	0.149124	3.27269	0.0010653	0.0377682	kdsB	2996500	2997246	1	M
t3304	1530.66	-0.432985	0.132281	3.27323	0.00106326	0.0377682	#N/A	#N/A	#N/A	#N/A
t3502	587.721	-0.290695	0.08897	3.26734	0.00108562	0.0381904	argB	4596903	4597676	5	F
t1555	321.531	-0.449317	0.137637	3.2645	0.00109658	0.0382791	0	2615702	2616136	1	T
t1860	637.801	-0.298699	0.0915998	3.26091	0.00111056	0.038471	0	2923332	2924441	1	C
t1695	372.965	-0.400645	0.122975	3.25794	0.00112225	0.0385815	potB	2760996	2761859	1	E
t1445	609.826	0.324998	0.100121	-3.24604	0.00117023	0.0396398	0	2490784	2492172	1	C
t2988	2673.18	-0.767491	0.236444	3.24597	0.0011705	0.0396398	pgk	4080767	4081930	2	F
t3104	1119.99	-0.4886	0.15066	3.24307	0.00118249	0.0397492	icc	4190804	4191631	2	F
t2197	56.7802	-0.97783	0.302851	3.22875	0.00124333	0.0414308	product=tRNA-Leu	3267803	3267887	1
t3145	1960.23	-0.614632	0.190586	3.22496	0.00125991	0.0414308	0	4237835	4239079	2	E
t3235	348.647	-0.388812	0.120532	3.22579	0.00125625	0.0414308	0	4324477	4324995	2	S
t1458	505.708	0.379216	0.117681	-3.2224	0.00127123	0.0414536	hyaA	2502056	2503159	1	C
t1964	799.855	-0.430092	0.133596	3.21934	0.00128485	0.0414536	pflA	3018421	3019218	1	C
t2603	435.746	-0.440598	0.136889	3.21864	0.001288	0.0414536	0	3680726	3681448	1	Q
t2214	325.556	-0.489852	0.152571	3.21064	0.0013244	0.0418695	ybeL	3280627	3281100	1	J
t2381	669.825	-0.334209	0.104027	3.21271	0.00131489	0.0418695	0	3450730	3451653	1	S
t3591	438.161	-0.475173	0.148041	3.20973	0.00132861	0.0418695	ygjM	4692240	4692686	5	K
t3456	808.661	-0.381475	0.11917	3.20111	0.00136901	0.0428451	purD	4547087	4548376	6	F
t1698	1046.63	-0.491824	0.1538	3.19782	0.00138471	0.0430399	potD	2764318	2765364	1	E
t3449	736.675	-0.474884	0.148757	3.19234	0.00141126	0.0435666	0	4538584	4539420	4	K
t3247	5163.45	-0.563261	0.176628	3.18896	0.00142784	0.0437805	gltB	4335882	4340342	2	E
t3265	839.679	-0.38143	0.119785	3.1843	0.00145102	0.0441928	degS	4357324	4358394	2	E
t0264	4172.78	-0.956675	0.300643	3.18209	0.00146214	0.0442347	yfiD	1304304	1304687	1	S
t3641	1009.17	-0.30705	0.0966803	3.17593	0.00149359	0.0448867	0	4748302	4749753	3	S
t2192	1352.73	-0.50311	0.159085	3.16251	0.00156414	0.0461574	nagA	3262364	3263518	1	G
t2607	948.447	-0.626535	0.198011	3.16414	0.0015554	0.0461574	yafD	3684581	3685360	1	S
t3395	775.981	-0.474815	0.150158	3.1621	0.00156638	0.0461574	ilvE	4498755	4499684	4	E
t3018	936.982	-0.50647	0.160318	3.15915	0.0015823	0.0463255	ansB	4108004	4109050	2	EJ
t2388	659.284	-0.479468	0.152137	3.15156	0.00162403	0.0472426	maA	3461631	3462182	1	S
t1704	1883.78	-0.264714	0.0841181	3.14694	0.00164991	0.0476897	mfd	2770698	2774144	1	L
t0990	688.577	-0.347491	0.110984	3.13101	0.00174205	0.0500342	hexR	2079832	2080701	1	K
t0742	720.89	0.294057	0.0940235	-3.12749	0.00176309	0.0503201	baeS	1822777	1824180	1	T
t3458	894.588	-0.43704	0.139836	3.12539	0.00177569	0.0503631	hydH	4549704	4551101	6	T
t3236	584.459	-0.417051	0.133566	3.12244	0.00179361	0.0505552	0	4325002	4325727	2	S
t1385	353.769	0.361168	0.116055	-3.11203	0.00185803	0.0517285	#N/A	#N/A	#N/A	#N/A
t3178	317.938	-0.4248	0.136499	3.11212	0.00185751	0.0517285	gatA	4272112	4272576	2	G
t4646	477804	-0.928658	0.299706	3.09856	0.00194462	0.0538089	#N/A	#N/A	#N/A	#N/A
t0744	1400.45	0.366178	0.118329	-3.09458	0.00197092	0.0542064	0	1825589	1828669	1	V
t1407	535.711	0.40833	0.132605	-3.0793	0.00207485	0.0547627	0	2452477	2453730	1	EGP
t1412	472.257	0.430507	0.13968	-3.0821	0.00205547	0.0547627	0	2458299	2459447	1	P
t1717	9411.01	-0.85362	0.277222	3.07919	0.00207562	0.0547627	ptsG	2785061	2786494	1	G
t3149	409.212	-0.526801	0.170872	3.08301	0.0020492	0.0547627	0	4241133	4241438	2	S
t3226	273.429	-0.418459	0.135634	3.08521	0.00203408	0.0547627	0	4318015	4318311	2	S
t3892	1035.68	-0.598327	0.19429	3.07955	0.0020731	0.0547627	#N/A	#N/A	#N/A	#N/A
t4536	1870	0.323162	0.104917	-3.08018	0.00206878	0.0547627	sefC	890604	893156	7	NU
t1844	481.739	-0.609399	0.199257	3.05836	0.00222554	0.058229	mgsA	2904139	2904597	1	G
t4376	1001.38	-0.452708	0.14807	3.0574	0.00223267	0.058229	dcuA	738308	739609	7	S
t0686	303.844	0.409657	0.134113	-3.05456	0.00225391	0.0584471	yohC	1772472	1773059	1	S
t3725	766.901	0.352673	0.115707	-3.04798	0.00230382	0.059402	0	49079	49999	3	H
t0761	246.941	0.441719	0.145447	-3.03697	0.00238967	0.0612673	wcaE	1852251	1852997	1	S
t3459	294.4	-0.449655	0.148184	3.03443	0.00240991	0.0614391	0	4551355	4551810	6	NPTU
t0254	568.737	0.905674	0.29892	-3.02982	0.002447	0.0620363	product=23S ribosomal RNA	1290710	1293715	0
t0449	637.91	0.295343	0.097669	-3.02392	0.00249523	0.06256	mntH	1520486	1521727	1	P
t3509	909.277	-0.437868	0.144758	3.02483	0.00248772	0.06256	gldA	4606812	4607915	5	C
t3628	134.616	0.886399	0.293427	-3.02085	0.00252066	0.0628502	product=23S ribosomal RNA	4731003	4734008	0
t1313	2588.1	-0.678593	0.224891	3.01744	0.00254922	0.0631579	slyB	2376117	2376584	1	M
t3302	811.517	-0.395629	0.131174	3.01606	0.00256083	0.0631579	0	4398366	4399976	2	T
t0692	506.239	0.380149	0.126255	-3.01097	0.00260417	0.0638797	yehY	1779628	1780797	1	P
t3891	13.559	-0.874516	0.290902	3.00622	0.00264515	0.0641909	0	229133	229264	3	S
t4178	403.295	0.340101	0.113074	-3.00776	0.00263182	0.0641909	0	549938	550627	7	M
t1754	626.837	-0.262874	0.087695	2.99759	0.00272122	0.0656856	0	2819983	2821191	1	U
t0237	235.414	-0.421942	0.140878	2.99509	0.00274361	0.0658757	0	1277145	1277534	7	E
t1327	405.943	0.405296	0.135465	-2.99189	0.0027726	0.0662213	0	2389681	2390262	1	C
t2640	245.889	-0.349002	0.11705	2.98164	0.00286713	0.0678086	0	3718056	3718331	2	S
t3452	16.5886	0.668573	0.224245	-2.98144	0.00286894	0.0678086	product=23S ribosomal RNA	4539955	4542960	0
t2915	710.117	-0.283735	0.0952675	2.9783	0.00289849	0.0681521	0	4007742	4008455	2	P
t4392	278.66	-0.540001	0.18142	2.97652	0.0029154	0.0681964	frdD	751257	751616	7	C
t1114	358.112	0.485947	0.163749	-2.96763	0.00300101	0.0682015	envE	2198391	2198912	1	M
t1284	73.8142	0.557909	0.188223	-2.96408	0.00303585	0.0682015	ssaO	2352745	2353122	1	-
t2041	1067.68	-0.344157	0.11603	2.96611	0.00301597	0.0682015	0	3100115	3101986	1	P
t3287	277.755	-0.350628	0.11807	2.96967	0.00298123	0.0682015	mreD	4382348	4382839	2	M
t3486	149.157	-0.544906	0.183699	2.96629	0.00301414	0.0682015	0	4578186	4578359	6
t3505	5665.15	-0.68739	0.231894	2.96424	0.00303429	0.0682015	ppc	4600300	4602951	5	H
t4271	379.6	0.420983	0.141691	-2.97114	0.00296694	0.0682015	0	646949	647335	7	-
t4498	840.662	0.311119	0.104866	-2.96682	0.00300898	0.0682015	0	854158	855561	7	S
t3372	894.01	-0.300183	0.101369	2.9613	0.00306348	0.0682569	rffA	4473181	4474311	4	E
t3447	372.307	-0.439254	0.148356	2.9608	0.0030684	0.0682569	tnpA	4537561	4538019	4	L
t1283	428.127	0.361734	0.122363	-2.95623	0.00311423	0.0686037	ssaN	2351441	2352742	1	NU
t3195	596.981	-0.493241	0.166805	2.95699	0.00310655	0.0686037	yhbV	4285283	4286161	2	O
t3240	556.732	-0.311349	0.105452	2.95253	0.00315186	0.0690973	0	4328173	4329027	2	S
t0766	463.943	0.437119	0.148182	-2.94987	0.00317903	0.0691333	wcaI	1856153	1857376	1	G
t3275	661.915	-0.487525	0.165297	2.94939	0.00318397	0.0691333	argR	4368464	4368934	2	K
t0252	85.115	0.629505	0.213739	-2.94521	0.00322738	0.0694117	product=16S ribosomal RNA	1288821	1290354	0
t4233	650.856	0.402496	0.136645	-2.94556	0.00322374	0.0694117	0	611871	612650	7	S
t4537	850.3	0.423079	0.143745	-2.94326	0.00324779	0.0695212	#N/A	#N/A	#N/A	#N/A
t3245	2053.36	-0.306694	0.104323	2.93986	0.00328365	0.0699588	arcB	4331853	4334189	2	T
t3322	926.443	-0.518575	0.176666	2.93535	0.00333171	0.070651	tatC	4424413	4425192	4	U
t3747	399.033	0.384254	0.130984	-2.9336	0.0033505	0.070719	0	71778	72263	3	G
t0820	166.638	0.444724	0.152159	-2.92275	0.00346952	0.0715668	pduT	1917850	1918404	1	CQ
t1411	531.701	0.322547	0.110234	-2.92603	0.00343321	0.0715668	0	2456874	2458163	1	P
t1719	685.616	-0.470366	0.160892	2.92349	0.00346133	0.0715668	holB	2787597	2788601	1	L
t1968	363.711	-0.497449	0.170107	2.92432	0.00345206	0.0715668	dmsC	3022647	3023510	1	S
t2974	1321.6	-0.313231	0.107063	2.92567	0.00343714	0.0715668	0	4066498	4067700	2	CH
t0057	22.5517	0.751677	0.257554	-2.91853	0.00351688	0.0715677	oadA	1066203	1067978	7	CI
t0746	662.949	0.400518	0.137189	-2.91946	0.00350636	0.0715677	0	1831792	1833033	1	M
t3465	2236.91	-0.674834	0.23115	2.91946	0.00350638	0.0715677	yjaD	4555433	4556206	6	L
t0785	889.148	0.320693	0.110091	-2.91298	0.00357995	0.072526	rfbX	1878316	1879614	1	S
t1362	138.07	0.454133	0.156445	-2.90283	0.00369807	0.0740201	0	2421521	2422042	1	S
t1967	70.0392	-0.527685	0.181963	2.89996	0.00373211	0.0740201	0	3022510	3022617	1
t1972	1059.34	-0.368865	0.127208	2.8997	0.00373526	0.0740201	ycaJ	3028372	3029715	1	L
t3244	858.732	-0.511884	0.176351	2.90264	0.00370036	0.0740201	0	4330973	4331626	2	Q
t4218	265.743	0.453842	0.156397	-2.90186	0.00370948	0.0740201	0	598511	598894	7	-
t0819	82.5264	0.540772	0.186738	-2.89588	0.00378094	0.0745995	0	1917500	1917850	1	E
t1048	1105.13	-0.618747	0.214185	2.88884	0.00386665	0.0753198	manX	2131371	2132339	1	G
t1444	383.851	0.331585	0.114679	-2.89141	0.00383518	0.0753198	0	2489809	2490681	1	K
t1750	1058.14	-0.371135	0.128525	2.88765	0.00388128	0.0753198	mviN	2815715	2817208	1	S
t2286	176.318	0.441712	0.152977	-2.88745	0.00388383	0.0753198	0	3358716	3358964	1	S
t0737	881.896	0.359168	0.124988	-2.87362	0.00405801	0.0777015	0	1817764	1819875	1	S
t2626	476.424	-0.445381	0.154958	2.8742	0.00405047	0.0777015	0	3705433	3705951	2	S
t3592	1010.82	-0.353652	0.122992	2.87539	0.00403525	0.0777015	yiiD	4692701	4693690	5	K
t1184	492.122	0.393401	0.137299	-2.86528	0.00416635	0.0791084	astD	2253663	2254949	1	C
t2987	3053.04	-0.687247	0.239776	2.86621	0.00415422	0.0791084	fba	4079586	4080665	2	G
t0841	152.096	0.47003	0.164355	-2.85985	0.00423846	0.0794031	#N/A	#N/A	#N/A	#N/A
t3111	923.666	-0.330833	0.115641	2.86085	0.00422502	0.0794031	0	4197427	4198200	2	P
t3376	1051.79	-0.410061	0.143287	2.86182	0.00421221	0.0794031	rffD	4476952	4478214	4	M
t4217	829.229	0.370665	0.129655	-2.85885	0.00425186	0.0794031	0	597319	598224	7	S
t3888	851.69	-0.326528	0.114314	2.85641	0.00428459	0.0796863	dppD	224913	225896	3	P
t0256	529.347	-0.414963	0.145445	2.85306	0.00432999	0.080202	kgtP	1294917	1296218	1	EGP
t0056	218.59	0.431992	0.151741	-2.8469	0.00441467	0.0810518	oadB	1064889	1066190	7	C
t1222	231.797	0.34389	0.12084	-2.84584	0.00442945	0.0810518	btuE	2290430	2290981	1	O
t2411	12446.9	-0.737526	0.259125	2.84621	0.00442425	0.0810518	clpX	3484941	3486212	1	O
t0394	281.758	0.404156	0.142589	-2.83442	0.00459094	0.0817007	eutN	1470341	1471030	1	CQ
t0745	1508.88	0.400304	0.14111	-2.83683	0.00455644	0.0817007	yegN	1828670	1831792	1	U
t0772	437.051	0.424483	0.149528	-2.83882	0.00452803	0.0817007	0	1864621	1865841	1	M
t0859	435.449	0.288988	0.101907	-2.83581	0.00457093	0.0817007	erfK	1951316	1952245	1	S
t1702	844.647	-0.403775	0.142298	2.83754	0.00454631	0.0817007	0	2768467	2769168	1	V
t2606	402.585	-0.338716	0.11946	2.83538	0.00457714	0.0817007	yafE	3683733	3684503	1	Q
t3399	1713.75	-0.364966	0.128472	2.84082	0.00449975	0.0817007	#N/A	#N/A	#N/A	#N/A
t1690	1296.82	-0.455883	0.161289	2.8265	0.00470593	0.08342	phoQ	2754353	2755816	1	T
t0350	326.911	0.327345	0.116011	-2.82167	0.00477742	0.0840307	0	1419763	1420302	1	S
t1374	148.659	0.452061	0.160149	-2.82275	0.0047613	0.0840307	0	2431619	2432164	1	S
t1586	2989.13	-0.634485	0.225009	2.81982	0.00480512	0.0841916	tpx	2647606	2648112	1	O
t0035	1074.68	0.260762	0.0928261	-2.80914	0.00496737	0.0860379	0	1038447	1040018	7	F
t0301	1920.81	-0.491703	0.174985	2.80997	0.00495463	0.0860379	glyA	1347159	1348412	1	E
t3471	359.57	-0.451443	0.160585	2.81124	0.00493511	0.0860379	thiG	4560615	4561385	6	H
t4117	639.952	-0.491194	0.174962	2.80743	0.00499381	0.0861669	pepE	470423	471112	7	E
t1380	162.99	0.339138	0.120948	-2.80401	0.00504717	0.0864304	0	2434163	2434513	1	S
t3693	1226.05	-0.424902	0.151491	2.8048	0.00503471	0.0864304	torT	17224	18264	3	G
t1961	2971.33	-0.741532	0.264754	2.80084	0.00509703	0.0868641	pflB	3014532	3016814	1	H
t4101	613.422	-0.465127	0.166119	2.79997	0.00511078	0.0868641	yrdD	448325	448867	3	L
t0765	353.283	0.371511	0.133338	-2.78623	0.00533258	0.0870291	fcl	1854715	1855680	1	GM
t1937	1061.21	-0.504313	0.180703	2.79083	0.00525723	0.0870291	ycbL	2983560	2984207	1	S
t1995	635.909	-0.264882	0.0951059	2.78513	0.00535062	0.0870291	0	3055063	3055962	1	S
t2760	1006.49	-0.323549	0.116037	2.78832	0.00529815	0.0870291	hypE	3842610	3843578	2	O
t3371	751.549	-0.279552	0.100082	2.79323	0.00521849	0.0870291	0	4471929	4473179	4	U
t3377	1006.52	-0.323683	0.115729	2.79689	0.00515963	0.0870291	wecB	4478211	4479341	4	M
t3533	1229.17	-0.3286	0.117867	2.78788	0.00530542	0.0870291	glpX	4638115	4639215	5	G
t3649	3415.33	-0.705896	0.252589	2.79465	0.00519564	0.0870291	atpE	4756751	4756990	3	C
t3742	1238.84	0.276392	0.0990547	-2.7903	0.00526596	0.0870291	0	65090	66283	3	U
t4171	290.347	0.465279	0.166495	-2.79455	0.00519716	0.0870291	soxS	543128	543451	7	K
t4231	506.725	0.326624	0.117265	-2.78536	0.0053468	0.0870291	0	609140	609697	7	S
t4430	463.873	-0.550063	0.197482	2.78539	0.00534642	0.0870291	yjfO	789516	789845	7	S
t3338	414.879	-0.363267	0.130725	2.77887	0.00545479	0.0884066	rhtC	4441406	4442026	4	U
t0846	339.776	0.436128	0.157227	-2.77388	0.00553921	0.0893326	cbiG	1940765	1941820	1	H
t2921	999.4	-0.388868	0.140283	2.77202	0.00557098	0.0893326	galR	4014819	4015847	2	K
t4105	463.371	-0.345041	0.124422	2.77314	0.00555175	0.0893326	yrdA	450497	451051	3	S
t2121	1031.87	-0.562468	0.203148	2.76876	0.00562705	0.0899139	pnuC	3186377	3187096	1	H
t3329	585.176	-0.272376	0.0986435	2.76121	0.00575873	0.0916952	udp	4430880	4431641	4	F
t3347	625.746	-0.349063	0.12651	2.75917	0.00579482	0.0919472	yigB	4451090	4451806	4	S
t0676	585.336	0.40347	0.146399	-2.75597	0.0058519	0.0922081	0	1762942	1764300	1	P
t4267	203.281	0.442296	0.160431	-2.75693	0.00583461	0.0922081	0	643515	643958	7	-
t0398	529.602	0.356742	0.129589	-2.75286	0.00590768	0.0924451	eutH	1474591	1475817	1	E
t0432	476.691	0.252774	0.0918086	-2.75327	0.00590037	0.0924451	yfeH	1506663	1507661	1	S
t3242	431.355	-0.334075	0.121454	2.75062	0.00594832	0.0927611	0	4329541	4330173	2	KLT
t3743	1111.88	0.295767	0.107671	-2.74696	0.00601499	0.0934795	0	66343	67725	3	G
t1688	705.749	-0.287525	0.104956	2.73948	0.00615362	0.0953076	purB	2752185	2753555	1	F
t0029	432.913	0.365897	0.133749	-2.7357	0.00622484	0.0954336	0	1032622	1033467	7	O
t1999	524.259	-0.276445	0.100982	2.73758	0.00618933	0.0954336	ybjU	3060653	3061654	1	E
t3293	410.846	-0.36178	0.13222	2.73619	0.00621548	0.0954336	0	4389543	4390142	2	C
t3460	532.491	-0.317454	0.116103	2.73425	0.00625232	0.0955321	yjaH	4551852	4552544	6	S
t4213	349.704	0.427242	0.156343	-2.73272	0.00628146	0.0956553	#N/A	#N/A	#N/A	#N/A
t0693	527.191	0.538293	0.197211	-2.72953	0.00634246	0.0962611	yehW	1781721	1782452	1	P
t3838	857.865	0.355718	0.130823	-2.71908	0.00654635	0.0990245	0	172417	173298	3	G
t1319	1412.48	-0.552547	0.203323	2.71758	0.00657613	0.0991403	gst	2381260	2381865	1	O
t1677	1141.25	-0.360873	0.132845	2.7165	0.0065977	0.0991403	0	2743008	2744537	1	M
t2014	719.68	-0.314505	0.115899	2.71362	0.00665525	0.0994393	ybjF	3073768	3074895	1	J
t4260	1469.41	0.341539	0.125875	-2.71331	0.00666143	0.0994393	0	636154	638244	7	U
t1212	825.793	0.313011	0.115484	-2.71044	0.00671949	0.0999772	rfc	2279874	2281097	1	-
t1247	556.625	0.285564	0.105518	-2.7063	0.00680372	0.100262	0	2317765	2319108	1	E
t1377	185.755	0.428807	0.158454	-2.70619	0.00680591	0.100262	0	2432798	2433448	1	-
t2033	841.617	-0.316152	0.116814	2.70647	0.00680031	0.100262	dacC	3091310	3092512	1	M
t2455	4937.95	-0.692328	0.255928	2.70517	0.00682704	0.100262	secF	3525079	3526050	1	U
t0234	71.8354	0.512572	0.189717	-2.70177	0.0068972	0.100641	tnpA	1272411	1272869	7	L
t4239	832.211	0.361049	0.133615	-2.70217	0.00688884	0.100641	pilL	617901	619145	7	S
t2854	7419.94	-0.655359	0.243378	2.69276	0.00708629	0.103069	pyrG	3932935	3934572	2	F
t2627	781.472	-0.241799	0.0898731	2.69044	0.0071357	0.103456	yfiN	3705944	3707164	2	T
t2976	1090.15	-0.274191	0.102033	2.68729	0.00720349	0.104106	pepP	4069004	4070320	2	E
t1500	490.703	-0.408808	0.152281	2.68456	0.00726257	0.104296	0	2555307	2555822	1	M
t2447	845.043	-0.24052	0.0895847	2.68483	0.00725672	0.104296	ribD	3519289	3520392	1	H
t2786	803.275	0.320414	0.119405	-2.68342	0.00728731	0.104321	sipC	3867058	3868287	2	S
t0223	1001.36	-0.400815	0.14986	2.6746	0.00748178	0.10536	GeneA	1258346	1259203	7	I
t0408	849.253	0.463432	0.173351	-2.67337	0.00750926	0.10536	amiA	1484639	1485508	1	M
t0554	1241.51	-0.378714	0.141751	2.67169	0.00754703	0.10536	menD	1631169	1632839	1	H
t0760	468.191	0.335822	0.125608	-2.67358	0.00750466	0.10536	#N/A	#N/A	#N/A	#N/A
t1939	1860.7	-0.417715	0.155965	2.67826	0.00740051	0.10536	ycbB	2985043	2986890	1	S
t2540	3113.74	-0.649396	0.243238	2.6698	0.00758975	0.10536	gmhA	3617252	3617830	1	G
t3154	1139.4	-0.523552	0.195895	2.67262	0.00752624	0.10536	0	4243953	4244318	2	S
t3192	412.083	-0.524165	0.196339	2.66969	0.00759208	0.10536	0	4283041	4283544	2	S
t3252	363.219	-0.385631	0.144198	2.67431	0.00748841	0.10536	0	4345800	4346267	2	G
t3487	759.598	-0.328428	0.123011	2.66991	0.00758715	0.10536	coaA	4578568	4579518	6	F
t0419	164.726	0.383138	0.14421	-2.65681	0.00788845	0.106361	0	1494272	1494649	1	S
t0433	433.527	0.329171	0.12392	-2.65633	0.00789969	0.106361	0	1507751	1508677	1	K
t0724	263.857	0.378332	0.142718	-2.6509	0.00802778	0.106361	0	1810562	1810981	1
t0756	889.999	0.36363	0.137336	-2.64774	0.00810327	0.106361	wzc	1846257	1848416	1	DM
t0767	590.588	0.38609	0.145489	-2.65373	0.00796071	0.106361	manC	1857373	1858815	1	M
t0850	237.792	0.381437	0.143589	-2.65646	0.00789659	0.106361	cbiL	1944125	1944838	1	H
t1173	442.49	0.274921	0.103763	-2.6495	0.00806107	0.106361	ansA	2241020	2242036	1	EJ
t1182	463.16	0.3191	0.120521	-2.64767	0.00810485	0.106361	astC	2251416	2252642	1	E
t1587	35.3337	0.566711	0.212869	-2.66225	0.00776196	0.106361	tnpA	2648346	2648804	1	L
t1655	381.946	-0.300862	0.113138	2.65925	0.00783153	0.106361	oppD	2713442	2714449	1	P
t1661	1127.06	-0.394493	0.14892	2.64903	0.00807238	0.106361	tdk	2722831	2723448	1	F
t1850	9096.42	-0.696994	0.262497	2.65525	0.00792496	0.106361	ompA	2911102	2912154	1	M
t3016	886.475	-0.233158	0.0878347	2.65452	0.00794224	0.106361	0	4105637	4106773	2	H
t3288	977.414	-0.35344	0.133501	2.64748	0.00810949	0.106361	mreC	4382839	4383891	2	M
t3298	735.042	-0.299102	0.112447	2.65995	0.00781526	0.106361	prmA	4394170	4395051	2	J
t3504	1061.93	-0.28377	0.106821	2.6565	0.00789559	0.106361	argE	4598780	4599931	5	E
t3562	309.477	-0.38516	0.14548	2.64751	0.00810868	0.106361	0	4664112	4664507	5	S
t4222	307.545	0.374996	0.14075	-2.66427	0.00771557	0.106361	0	600527	600745	7
t4266	556.628	0.3099	0.116878	-2.65147	0.00801419	0.106361	0	641155	642054	7	S
t3501	1018.69	-0.270758	0.10242	2.64361	0.00820265	0.107273	argH	4595409	4596785	5	E
t2117	573.229	-0.312655	0.118377	2.64117	0.00826214	0.10774	0	3182341	3183420	1	U
t0734	247.15	0.359043	0.136032	-2.63939	0.00830543	0.107994	0	1815628	1816071	1	-
t0675	479.341	0.279282	0.105904	-2.63713	0.00836113	0.108331	0	1761908	1762816	1	K
t1446	571.644	0.290851	0.110321	-2.6364	0.00837907	0.108331	0	2492245	2493171	1	E
t0386	483.466	0.300324	0.114048	-2.63331	0.00845564	0.108395	talA	1462370	1463320	1	F
t2989	3695.65	-0.694088	0.26349	2.63421	0.00843328	0.108395	epd	4081952	4082998	2	H
t3464	992.624	-0.367693	0.139577	2.63434	0.0084301	0.108395	hemE	4554328	4555392	6	H
t0578	741.342	-0.530925	0.202036	2.62788	0.00859191	0.108473	glpC	1654136	1655326	1	C
t0738	257.811	0.372286	0.141628	-2.62862	0.00857325	0.108473	0	1819886	1820593	1	S
t1643	358.673	-0.275914	0.105023	2.62716	0.00860998	0.108473	0	2703752	2704630	1	P
t1701	1061.68	-0.373289	0.141936	2.62998	0.00853907	0.108473	0	2767223	2768467	1	M
t2086	725.78	-0.305005	0.116172	2.62547	0.00865295	0.108473	0	3147614	3148522	1	S
t3397	1247.14	-0.393743	0.149678	2.6306	0.00852353	0.108473	ilvG	4499962	4501608	4	H
t3455	932.736	-0.395261	0.150507	2.6262	0.00863447	0.108473	purH	4545482	4547071	6	F
t4139	845.316	0.475854	0.181133	-2.6271	0.00861169	0.108473	ubiC	493854	494351	7	H
t3488	1258.65	-0.431512	0.164479	2.62351	0.0087028	0.108797	birA	4579553	4580515	6	H
t0678	262.348	0.34506	0.131772	-2.61861	0.0088289	0.11007	0	1765365	1766066	1	Q
t0018	1285.21	0.227949	0.0871566	-2.6154	0.00891232	0.110436	0	1019217	1021316	7	G
t2376	2799.38	-0.436551	0.166851	2.6164	0.00888614	0.110436	dnaX	3446760	3448688	1	H
t4490	699.656	0.312077	0.119356	-2.61467	0.00893129	0.110436	treR	846707	847654	7	K
t1356	338.678	0.389834	0.149306	-2.61097	0.00902857	0.111034	0	2415925	2417079	1	S
t3248	2778.66	-0.536746	0.205568	2.61104	0.00902662	0.111034	gltD	4340352	4341770	2	E
t1943	1388.52	-0.524912	0.20117	2.6093	0.00907286	0.111277	smtA	2993701	2994504	1	J
t2922	855.359	-0.3011	0.115624	2.60413	0.00921065	0.112475	0	4015858	4016880	2	K
t4232	1207.18	0.328365	0.126111	-2.60378	0.00922009	0.112475	0	609942	611285	7	S
t3724	771.546	0.268259	0.103172	-2.60011	0.00931944	0.113091	0	47980	48765	3	K
t4270	1736.9	0.311152	0.119671	-2.60007	0.00932041	0.113091	0	644371	646794	7	U
t1622	561.532	-0.414193	0.159389	2.59862	0.00935982	0.113266	0	2679510	2679818	1	S
t3375	704.963	-0.294606	0.113538	2.59477	0.00946538	0.113847	rffG	4475885	4476952	4	M
t4107	20.4846	0.776501	0.299198	-2.59527	0.00945158	0.113847	product=tRNA-Glu	453152	453227	0
t4264	285.636	0.33158	0.127819	-2.59413	0.00948303	0.113847	0	639759	640121	7	S
t1269	181.409	0.324172	0.125031	-2.59274	0.00952154	0.114007	sseD	2342217	2342804	1	-
t2623	411.159	-0.3252	0.125957	2.58182	0.00982798	0.117367	0	3701826	3702734	2	G
t3359	1744.46	-0.474926	0.184037	2.58061	0.00986269	0.117472	hemC	4461984	4462925	4	H
t0025	500.512	0.304566	0.118222	-2.57621	0.00998905	0.117511	bcfD	1029773	1030780	7	NU
t0451	543.076	0.23989	0.0932101	-2.57365	0.0100632	0.117511	0	1522228	1523226	1	C
t0705	264.114	0.332936	0.129256	-2.57579	0.0100012	0.117511	stcB	1792658	1793341	1	NU
t0771	480.204	0.392649	0.152611	-2.57287	0.0100859	0.117511	#N/A	#N/A	#N/A	#N/A
t1466	522.878	-0.479198	0.186283	2.57242	0.010099	0.117511	0	2512101	2512589	1	K
t1785	695.33	-0.287357	0.111404	2.57942	0.0098965	0.117511	0	2846248	2847186	1	C
t3093	1777.41	-0.299571	0.116242	2.57713	0.00996249	0.117511	sufI	4178809	4180221	2	D
t3738	627.831	0.359172	0.139426	-2.57608	0.00999281	0.117511	#N/A	#N/A	#N/A	#N/A
t4563	191.824	0.369597	0.143557	-2.57458	0.0100363	0.117511	0	923599	924060	7	S
t0726	152.607	0.505442	0.19669	-2.56974	0.0101776	0.117742	#N/A	#N/A	#N/A	#N/A
t1226	658.356	0.336876	0.13126	-2.56648	0.0102737	0.117742	0	2293360	2294802	1	S
t2787	956.845	0.265847	0.103424	-2.57047	0.0101561	0.117742	sipB	3868315	3870096	2	S
t3303	112.92	-0.413094	0.161014	2.56558	0.0103005	0.117742	#N/A	#N/A	#N/A	#N/A
t3314	1333.12	-0.371679	0.144858	2.56582	0.0102933	0.117742	pepQ	4413485	4414816	4	E
t4215	473.803	0.363634	0.141615	-2.56776	0.0102357	0.117742	0	594845	595531	7	S
t4394	394.397	-0.442937	0.172639	2.56569	0.0102971	0.117742	frdB	752033	752767	7	C
t0707	487.014	0.257861	0.100685	-2.56106	0.0104353	0.118388	stcD	1795859	1796866	1	NU
t3312	1117.98	-0.420604	0.164198	2.56156	0.0104203	0.118388	trkH	4411381	4412832	4	P
t4499	552.384	0.331928	0.129589	-2.56139	0.0104254	0.118388	0	855617	856621	7	E
t1400	1347.94	-0.40742	0.159371	2.55643	0.0105754	0.119381	pntB	2446303	2447691	1	C
t1408	420.945	0.347947	0.136093	-2.55668	0.0105676	0.119381	0	2453850	2454749	1	K
t0824	374.689	0.362588	0.142083	-2.55194	0.0107124	0.120627	pduO	1922274	1923284	1	S
t3496	860.423	-0.376023	0.147508	2.54916	0.0107982	0.121293	trmA	4590469	4591569	5	J
t3263	2464.9	-0.559102	0.219471	2.5475	0.0108499	0.121572	0	4355303	4355707	2	S
t1332	72.6479	0.436539	0.171813	-2.54077	0.0110607	0.123113	#N/A	#N/A	#N/A	#N/A
t2609	529.372	-0.360167	0.141761	2.54067	0.0110641	0.123113	yafC	3686793	3687707	1	K
t2982	791.106	-0.31704	0.124793	2.54052	0.0110688	0.123113	iciA	4074953	4075846	2	K
t1744	1515.37	-0.590956	0.232756	2.53895	0.0111186	0.123202	flgD	2812471	2813169	1	N
t3820	980.362	0.319729	0.125949	-2.53856	0.0111311	0.123202	cysE	149079	149900	3	E
t0414	465.998	0.299557	0.118429	-2.52943	0.0114247	0.123736	cysP	1489399	1490415	1	P
t0425	14370.5	-0.718548	0.283591	2.53374	0.0112851	0.123736	0	1498619	1500346	1	G
t0867	24.5826	0.692254	0.273097	-2.53482	0.0112504	0.123736	0	1955572	1955733	1
t1253	262.736	0.365612	0.144525	-2.52975	0.0114143	0.123736	ttrB	2326245	2326997	1	C
t1957	1881.94	-0.521927	0.206276	2.53023	0.0113988	0.123736	serC	3009347	3010435	1	E
t2427	1069.18	-0.263438	0.104047	2.53191	0.0113444	0.123736	0	3500517	3501881	1	EGP
t3290	1649.07	-0.302156	0.119428	2.53003	0.0114052	0.123736	yhdA	4385307	4387247	2	T
t4206	1069.93	0.345194	0.13628	-2.53297	0.0113101	0.123736	melB	582987	584417	7	G
t4214	412.767	0.420584	0.166266	-2.52958	0.0114198	0.123736	dmsC	594090	594863	7	S
t0420	328.13	0.299217	0.118406	-2.52704	0.0115027	0.123989	0	1494708	1495427	1	F
t3754	982.908	0.289352	0.114469	-2.52777	0.0114789	0.123989	mgtC	78486	79181	3	S
t3268	129.837	-0.377328	0.149801	2.51885	0.0117738	0.126329	oadG	4362285	4362527	2	C
t4291	873.39	0.30423	0.120783	-2.5188	0.0117755	0.126329	samB	665455	666729	7	L
t0272	1835.73	-0.501215	0.199207	2.51605	0.0118679	0.126721	rseB	1311844	1312800	1	T
t2120	706.737	-0.388659	0.154462	2.51621	0.0118623	0.126721	ybgR	3185442	3186380	1	P
t4177	303.126	0.380488	0.15131	-2.51463	0.0119158	0.126934	0	549535	549945	7	S
t2763	715.154	0.474609	0.18887	-2.51289	0.0119747	0.127263	sitA	3846463	3847380	2	P
t3348	762.396	-0.386533	0.1539	2.51158	0.0120192	0.127437	xerC	4451806	4452708	4	L
t3107	1455.77	-0.255678	0.101903	2.50904	0.0121059	0.128058	tolC	4192908	4194383	2	MU
t0405	801.102	0.233252	0.0930074	-2.50789	0.0121454	0.128177	0	1481981	1483258	1	S
t4219	39.2472	0.523837	0.208969	-2.50677	0.012184	0.128285	0	598882	599079	7
t0083	484.302	0.385068	0.153943	-2.50137	0.0123714	0.128927	0	1095921	1096211	7	S
t1459	566.146	0.254158	0.101662	-2.50003	0.0124183	0.128927	0	2503587	2504678	1	M
t1644	1406.54	-0.687264	0.274993	2.4992	0.0124473	0.128927	0	2704712	2705350	1	M
t1694	601.496	-0.263802	0.105465	2.50132	0.0123732	0.128927	potA	2759876	2761012	1	P
t1832	30.2071	0.669574	0.267567	-2.50245	0.0123337	0.128927	tnpA	2896362	2896820	1	L
t2416	909.503	-0.248325	0.099399	2.49827	0.0124802	0.128927	ampG	3490222	3491697	1	P
t3264	1213.09	-0.284571	0.113869	2.49912	0.0124502	0.128927	degQ	4355864	4357231	2	M
t4252	1048.45	0.305256	0.122133	-2.49938	0.0124411	0.128927	rci	629372	630523	7	L
t4453	607.658	0.247176	0.0989619	-2.49769	0.0125006	0.128927	ytfF	807792	808757	7	EG
t3362	942.016	-0.338429	0.135586	2.49604	0.0125589	0.129234	hemY	4464853	4466052	4	H
t0989	1142.47	-0.405353	0.162482	2.49476	0.0126041	0.129406	pykA	2078266	2079708	1	G
t1169	11769.6	-0.715412	0.287083	2.49201	0.0127024	0.130121	gapA	2237916	2238911	1	F
t4174	1171.91	0.304277	0.122189	-2.49022	0.0127665	0.130483	0	545304	546653	7	S
t3495	1354.11	-0.311695	0.125236	2.48885	0.0128156	0.13069	btuB	4588251	4590095	5	P
t0014	650.275	0.277563	0.111559	-2.48804	0.012845	0.130696	0	1016364	1017311	7	K
t0831	796.187	0.359212	0.144481	-2.48623	0.0129106	0.13107	pduG	1925813	1927645	1	D
t0715	525.458	0.331898	0.133696	-2.48248	0.0130473	0.131633	fbaB	1803680	1804732	1	G
t3321	669.009	-0.350575	0.141229	2.48232	0.0130531	0.131633	tatD	4423589	4424371	4	L
t3556	1431.46	-0.429248	0.172917	2.4824	0.0130501	0.131633	sbp	4657958	4658947	5	P
t0130	2265.32	-0.467427	0.188539	2.47921	0.0131674	0.132491	murD	1150150	1151466	7	M
t0227	1537.96	-0.483169	0.194967	2.4782	0.0132045	0.132571	lpxD	1263622	1264647	7	I
t0128	1401.51	-0.322013	0.130118	2.47477	0.0133322	0.13328	murF	1147713	1149071	7	M
t0769	597.041	0.36517	0.147654	-2.47315	0.0133926	0.13328	wcaJ	1860350	1861744	1	M
t1720	567.058	-0.393603	0.159077	2.47428	0.0133504	0.13328	tmk	2788598	2789239	1	F
t4023	528.202	-0.238234	0.0963131	2.47353	0.0133784	0.13328	rpe	385953	386630	3	G
t1331	1272.39	-0.367477	0.148787	2.46981	0.0135184	0.134237	add	2392829	2393830	1	F
t0849	256.275	0.415119	0.168629	-2.46173	0.0138269	0.134361	#N/A	#N/A	#N/A	#N/A
t1245	961309	-0.749551	0.303935	2.46615	0.0136573	0.134361	lppA	2315404	2315640	1	M
t1667	682.703	-0.355808	0.144314	2.46552	0.0136814	0.134361	purU	2728394	2729236	1	F
t2239	632.751	-0.328303	0.133331	2.46232	0.0138041	0.134361	pagP	3304924	3305496	1	M
t2368	2244.45	-0.43875	0.177964	2.46538	0.0136867	0.134361	ybaL	3437393	3439069	1	P
t2374	1743.24	-0.531713	0.215791	2.46402	0.0137389	0.134361	recR	3445780	3446385	1	L
t2966	884.775	-0.306143	0.124242	2.4641	0.0137359	0.134361	0	4056279	4057259	2	J
t3284	5897.09	-0.547139	0.222086	2.46364	0.0137536	0.134361	0	4376376	4380176	2	S
t3991	2462.5	-0.310865	0.126048	2.46623	0.0136543	0.134361	malT	345001	347706	3	K
t4395	1789.04	-0.515709	0.209439	2.46234	0.0138036	0.134361	frdA	752760	754550	7	C
t1975	4051.08	-0.562334	0.228665	2.4592	0.0139246	0.135021	lrp	3034647	3035141	1	K
t0690	430.732	0.286326	0.116494	-2.45785	0.013977	0.13524	yehZ	1778707	1779624	1	M
t1109	226.035	0.326021	0.132783	-2.45529	0.0140771	0.13563	0	2195139	2195681	1	S
t1942	842.353	-0.243602	0.0992001	2.45567	0.0140623	0.13563	mukF	2992386	2993708	1	D
t0024	1406.16	0.285362	0.116392	-2.45173	0.0142172	0.136143	#N/A	#N/A	#N/A	#N/A
t0664	574.758	0.265545	0.10838	-2.45013	0.0142803	0.136143	galS	1750564	1751586	1	K
t1710	534.829	-0.472174	0.192551	2.4522	0.0141987	0.136143	0	2778663	2779205	1	S
t1971	1818.85	-0.443432	0.180954	2.45053	0.0142647	0.136143	serS	3026821	3028113	1	J
t3767	473.094	0.290376	0.118488	-2.45068	0.0142588	0.136143	0	94670	95014	3	-
t3749	608.882	0.311163	0.127139	-2.44742	0.0143883	0.136885	0	72409	73158	3	G
t0269	1329.36	-0.42586	0.174182	2.44492	0.0144883	0.137379	nadB	1308540	1310162	1	H
t1742	744.165	-0.451901	0.184897	2.44406	0.0145228	0.137379	flgF	2810457	2811212	1	N
t3307	378.494	0.723021	0.295852	-2.44386	0.0145311	0.137379	product=23S ribosomal RNA	4405378	4408383	0
t0077	441.143	0.368587	0.151076	-2.43974	0.0146979	0.137783	fixB	1090622	1091563	7	C
t0399	496.107	0.330117	0.135285	-2.44016	0.0146807	0.137783	eutA	1475814	1477217	1	E
t2485	229.887	-0.543432	0.222804	2.43906	0.0147256	0.137783	0	3557427	3557642	1	S
t2960	1573.47	-0.28296	0.11592	2.44099	0.014647	0.137783	recJ	4051310	4053043	2	L
t4204	816.114	0.32887	0.134678	-2.44189	0.0146105	0.137783	melR	580347	581279	7	K
t3925	2226.18	-0.56444	0.231922	2.43375	0.0149433	0.139318	uspA	272907	273341	3	T
t4265	466.4	0.34356	0.141176	-2.43356	0.014951	0.139318	0	640502	641155	7	S
t1706	181.704	0.372199	0.15311	-2.43092	0.0150604	0.139477	0	2775180	2775437	1	S
t3249	720.319	-0.239853	0.0986381	2.43165	0.0150302	0.139477	0	4341978	4343081	2	S
t4216	1236.64	0.253189	0.104092	-2.43235	0.0150014	0.139477	0	595615	597015	7	S
t3811	1507.99	-0.325703	0.134197	2.42706	0.0152219	0.1404	tdh	140111	141136	3	C
t4549	1155	0.40183	0.165525	-2.4276	0.0151989	0.1404	0	910279	911004	7	K
t0647	326.659	0.246301	0.101554	-2.42533	0.0152946	0.140784	0	1730065	1730730	1	S
t0406	169.395	0.31968	0.131897	-2.42371	0.015363	0.141016	0	1483387	1483716	1	-
t4562	656.873	0.339294	0.140015	-2.42326	0.0153819	0.141016	iadA	922414	923586	7	E
t2029	571.239	-0.32273	0.133383	2.41957	0.0155389	0.142169	0	3087412	3088227	1	S
t0391	238.247	0.425612	0.176158	-2.41608	0.0156886	0.143249	eutQ	1467804	1468493	1	E
t3373	495.078	-0.315593	0.130674	2.41512	0.0157302	0.143341	rffC	4474316	4474864	4	K
t0970	514.45	-0.275016	0.113956	2.41335	0.0158067	0.143436	cutC	2061094	2061873	1	P
t3462	624.092	-0.387623	0.16066	2.41268	0.0158355	0.143436	yjaG	4553015	4553605	6	S
t3845	1063.45	0.361294	0.149733	-2.41292	0.0158252	0.143436	lyxK	180516	182012	3	G
t3905	1100.27	-0.251824	0.10452	2.40934	0.0159816	0.144471	kdgK	248938	249867	3	G
t0265	318.423	-0.375378	0.155967	2.40678	0.016094	0.145106	yfiK	1304749	1305336	1	U
t3257	682.564	-0.284587	0.118304	2.40556	0.0161477	0.145106	0	4350496	4351287	2	K
t4246	648.404	0.381788	0.15867	-2.40619	0.0161201	0.145106	pilR	624855	625940	7	NU
t0683	689.008	0.346517	0.144397	-2.39975	0.0164061	0.146116	yohG	1769433	1770869	1	M
t1261	164.707	0.354103	0.147556	-2.39978	0.0164048	0.146116	spiC	2335828	2336211	1	-
t3143	724.415	-0.233625	0.0973675	2.39942	0.0164212	0.146116	0	4235310	4236344	2	S
t3374	648.473	-0.255667	0.106528	2.39999	0.0163954	0.146116	rffH	4474971	4475852	4	H
t3532	1661.83	-0.492966	0.20533	2.40085	0.016357	0.146116	glpK	4636588	4638093	5	F
t1106	597.572	0.238662	0.0996153	-2.39583	0.0165826	0.147264	0	2191624	2192748	1	S
t2085	1080.79	-0.494269	0.206522	2.3933	0.0166975	0.147995	moaA	3146228	3147217	1	H
t0834	612.676	0.402991	0.168447	-2.39239	0.0167392	0.148075	pduC	1929073	1930737	1	E
t2828	656.495	-0.244053	0.102047	2.39157	0.0167764	0.148115	surE	3905252	3906013	2	F
t0596	1863.56	-0.250428	0.105002	2.38499	0.0170798	0.14864	yojN	1679130	1681799	1	T
t1352	154.384	0.363252	0.152205	-2.3866	0.0170048	0.14864	0	2413332	2413910	1	S
t1691	797.242	-0.310864	0.130313	2.38552	0.0170549	0.14864	0	2755897	2757018	1	S
t1711	567.331	-0.294012	0.123063	2.38913	0.0168885	0.14864	0	2779230	2780255	1	M
t3116	485.831	-0.324756	0.136189	2.3846	0.0170978	0.14864	0	4203223	4203579	2	S
t3370	726.908	-0.223742	0.0937932	2.38548	0.0170566	0.14864	0	4470853	4471932	4	CG
t3467	1259.6	-0.383139	0.160642	2.38505	0.0170768	0.14864	thiC	4557151	4559046	6	H
t4245	1052.28	0.370244	0.155054	-2.38783	0.016948	0.14864	pilQ	623143	624858	7	NU
t4594	1059.89	0.250728	0.105193	-2.38352	0.0171481	0.148792	0	957918	958982	7	T
t3494	607.508	-0.325265	0.136563	2.38179	0.0172287	0.149066	murI	4587455	4588237	5	M
t4487	153.261	0.343125	0.144084	-2.38143	0.0172455	0.149066	0	843245	843415	7
t0022	332.552	0.359158	0.150927	-2.37968	0.0173278	0.149493	bcfA	1025817	1026359	7	NU
t2095	427.36	-0.284425	0.119609	2.37794	0.0174095	0.149634	ybhB	3159089	3159565	1	S
t2720	5.17764	-0.614169	0.258278	2.37793	0.01741	0.149634	0	3810295	3810414	2	-
t0768	573.925	0.362262	0.152426	-2.37665	0.0174709	0.149873	manB	1858926	1860296	1	G
t3466	644.592	-0.329108	0.138528	2.37575	0.0175131	0.149952	rsD	4556299	4556787	6	K
t1828	797.202	0.241257	0.101706	-2.37209	0.0176879	0.151163	sigD	2891785	2893470	1	S
t0855	704.418	0.188224	0.0794983	-2.36764	0.0179018	0.152704	cbiP	1947339	1948859	1	H
t0685	318.056	0.251758	0.106369	-2.36685	0.0179403	0.152745	yohD	1771744	1772340	1	S
t2740	575.976	-0.241686	0.102242	2.36385	0.0180861	0.153698	gutQ	3822494	3823459	2	F
t1769	1923.04	-0.307879	0.130315	2.36257	0.0181486	0.153941	mdoH	2831762	2834305	1	M
t1346	315.552	0.352062	0.149078	-2.3616	0.0181963	0.154057	0	2409562	2410134	1	L
t0037	893.196	0.275301	0.116889	-2.35523	0.0185114	0.155564	0	1041472	1042965	7	P
t2878	987.99	-0.24913	0.105754	2.35575	0.0184853	0.155564	sdaC	3963548	3964837	2	E
t3469	389.67	-0.436637	0.18528	2.35663	0.0184415	0.155564	thiF	4559674	4560432	6	H
t3627	316.651	-0.325211	0.138057	2.35563	0.0184914	0.155564	mobB	4730135	4730650	5	H
t3735	272.535	0.298188	0.126671	-2.35404	0.0185709	0.155776	0	59718	60005	3	G
t0854	285.157	0.325347	0.138489	-2.34927	0.0188104	0.157026	cbiO	1946527	1947342	1	F
t1731	402.342	-0.291443	0.124071	2.349	0.0188237	0.157026	0	2797782	2798366	1	D
t4284	182.824	0.343417	0.146167	-2.34949	0.0187992	0.157026	0	659730	660026	7	-
t0103	346.992	0.261797	0.111557	-2.34676	0.0189376	0.157397	#N/A	#N/A	#N/A	#N/A
t0416	325.873	0.2943	0.125387	-2.34714	0.0189183	0.157397	cysW	1491248	1492123	1	P
t0392	301.923	0.370327	0.158065	-2.34287	0.0191359	0.157569	0	1468490	1469287	1	E
t0856	164.829	0.321237	0.137214	-2.34114	0.0192248	0.157569	cobU	1948856	1949401	1	H
t2077	362.754	-0.243255	0.103881	2.34167	0.0191975	0.157569	ybhN	3141510	3142472	1	S
t2194	693.729	-0.294215	0.125649	2.34156	0.0192031	0.157569	nagD	3264790	3265542	1	G
t2868	928.529	0.638064	0.272194	-2.34415	0.0190705	0.157569	0	3952097	3953239	2	G
t3020	1878.64	-0.399774	0.170776	2.34093	0.019236	0.157569	0	4109950	4110669	2	S
t4226	735.31	0.363193	0.155054	-2.34236	0.0191623	0.157569	0	603685	604719	7	D
t4582	3063.23	-0.429861	0.183457	2.34312	0.0191232	0.157569	cstA	944225	946375	7	T
t0010	433.404	0.319926	0.13676	-2.33932	0.0193187	0.15796	0	1011436	1012149	7	S
t0239	181.275	-0.433776	0.185493	2.33851	0.019361	0.157978	rof	1278973	1279227	7	K
t4210	625.611	0.26908	0.115093	-2.33794	0.0193904	0.157978	dcuR	588327	589046	7	K
t0387	1541.38	0.216122	0.0925585	-2.33498	0.0195444	0.158947	maeB	1463592	1465871	1	C
t0957	2004.58	-0.559658	0.240482	2.32723	0.019953	0.161979	cheW	2045701	2046204	1	NT
t2618	1585.59	-0.38014	0.1637	2.32218	0.0202235	0.16359	sfhB	3697995	3698975	2	J
t4287	673.289	0.300204	0.129253	-2.32261	0.0201999	0.16359	0	662672	663580	7	-
t1583	1210.35	-0.268303	0.115619	2.32059	0.0203092	0.1637	mppA	2644019	2645632	1	E
t2464	58.7681	0.450662	0.194172	-2.32094	0.0202903	0.1637	tnpA	3535721	3536179	1	L
t0823	524.134	0.392096	0.169025	-2.31975	0.0203541	0.163712	pduP	1920883	1922277	1	C
t3975	730.652	-0.245643	0.105916	2.31922	0.0203829	0.163712	0	323601	324089	3	J
t1437	682.248	0.283394	0.122263	-2.31791	0.0204542	0.163995	0	2484015	2485202	1	EGP
t0490	252.2	0.332498	0.14354	-2.31641	0.0205357	0.164358	0	1564291	1564539	1	K
t0424	1424.22	-0.501383	0.216652	2.31423	0.0206551	0.164483	crr	1498069	1498578	1	G
t2366	1416.5	-0.253581	0.109545	2.31486	0.0206208	0.164483	#N/A	#N/A	#N/A	#N/A
t4437	313.341	0.257694	0.111356	-2.31414	0.02066	0.164483	sgaH	795267	795917	7	F
t0864	90.6908	0.538737	0.232903	-2.31314	0.0207152	0.164543	0	1954800	1954880	1
t3673	652.423	-0.330613	0.142957	2.31268	0.0207401	0.164543	0	4783614	4784198	3	S
t0725	120.879	0.424301	0.183709	-2.30964	0.0209082	0.165132	#N/A	#N/A	#N/A	#N/A
t0728	236.688	0.431344	0.186781	-2.30936	0.0209235	0.165132	0	1812221	1812721	1	S
t3280	533.707	-0.252862	0.109482	2.30962	0.0209095	0.165132	yhcQ	4372409	4373341	2	V
t3995	714.33	0.460241	0.199396	-2.30818	0.0209892	0.165363	0	354596	355171	3	C
t2379	408.944	-0.30571	0.132689	2.30396	0.0212252	0.16685	#N/A	#N/A	#N/A	#N/A
t2440	658.571	-0.300851	0.130607	2.30349	0.0212515	0.16685	ispA	3512821	3513720	1	H
t0762	192.493	0.365789	0.158851	-2.30272	0.0212948	0.166901	wcaF	1853013	1853567	1	S
t3109	1692.81	-0.340184	0.147863	2.30068	0.0214099	0.166938	0	4195273	4196436	2	E
t4040	1307.02	-0.453658	0.197157	2.30099	0.0213919	0.166938	yhfA	408295	408699	3	O
t4255	663.695	0.384288	0.166953	-2.30177	0.0213481	0.166938	0	632681	633595	7	-
t3468	273.819	-0.366136	0.15947	2.29595	0.0216786	0.168166	thiE	4559046	4559681	6	H
t3988	702.333	0.435982	0.189855	-2.2964	0.0216532	0.168166	glpE	342844	343170	3	P
t4281	634.86	0.233658	0.10173	-2.29685	0.0216274	0.168166	0	657698	658207	7
t2089	1770.32	-0.284199	0.123836	2.29495	0.0217359	0.168323	uvrB	3151371	3153392	1	L
t0400	558.654	0.325321	0.142656	-2.28047	0.0225801	0.16965	eutB	1477229	1478590	1	E
t0415	284.499	0.334481	0.146369	-2.28519	0.0223014	0.16965	cysU	1490415	1491248	1	P
t0558	1113.35	-0.282792	0.123606	2.28784	0.0221469	0.16965	menE	1635425	1636792	1	H
t0980	241.735	0.238343	0.104512	-2.28053	0.0225764	0.16965	yebB	2069640	2070239	1	S
t1654	569.057	-0.307624	0.134546	2.28639	0.0222312	0.16965	oppF	2712441	2713445	1	P
t1712	672.441	-0.406126	0.17799	2.28174	0.0225048	0.16965	0	2780266	2781090	1	F
t1977	956.916	-0.190285	0.0830735	2.29056	0.0219887	0.16965	cydD	3036770	3038536	1	CO
t2207	1026.37	-0.201019	0.0878145	2.28914	0.0220714	0.16965	lnt	3273961	3275499	1	M
t2445	1098.53	-0.48561	0.212922	2.2807	0.0225665	0.16965	nusB	3518290	3518709	1	K
t2526	362.581	0.242385	0.106134	-2.28378	0.0223847	0.16965	0	3603661	3604059	1	-
t2983	929.133	-0.316339	0.138663	2.28134	0.0225283	0.16965	0	4076112	4076858	2	S
t2992	348.915	-0.301917	0.13234	2.28137	0.0225266	0.16965	0	4084435	4085109	2	P
t3223	235.634	-0.274818	0.119952	2.29107	0.0219596	0.16965	nlp	4315914	4316201	2	K
t3283	1934.96	-0.3878	0.169459	2.28846	0.0221109	0.16965	tldD	4374786	4376231	2	S
t3286	760.178	-0.379374	0.165717	2.28928	0.022063	0.16965	yhdE	4381746	4382339	2	D
t3825	812.984	0.276865	0.121316	-2.28217	0.0224791	0.16965	lctD	154492	155682	3	H
t4248	219.299	0.351854	0.154289	-2.28048	0.022579	0.16965	pilT	626585	627061	7	M
t4274	931.119	0.297236	0.130039	-2.28574	0.0222692	0.16965	0	648862	650292	7	S
t1443	544.068	0.290334	0.127365	-2.27955	0.0226346	0.169778	0	2488503	2489693	1	EGP
t0015	233.199	0.346395	0.152153	-2.27662	0.022809	0.170522	0	1017438	1017782	7	S
t2031	610.209	-0.338635	0.148735	2.27677	0.0228	0.170522	ybjG	3089826	3090434	1	I
t3658	6710.27	-0.508346	0.223563	2.27384	0.0229756	0.171486	glmS	4765191	4767020	3	M
t0809	936.647	0.305164	0.134265	-2.27285	0.0230351	0.171505	phsA	1907549	1909825	1	C
t0843	185.066	0.345099	0.151856	-2.27254	0.0230538	0.171505	cbiE	1938854	1939459	1	F
t3330	597.469	-0.275683	0.121391	2.27104	0.0231443	0.171896	ysgA	4431900	4432712	4	Q
t0741	344.859	0.31582	0.13914	-2.26981	0.0232193	0.172172	baeR	1822058	1822780	1	K
t0365	680.556	0.229849	0.101398	-2.2668	0.0234025	0.172965	#N/A	#N/A	#N/A	#N/A
t0378	1543.65	0.273362	0.120568	-2.2673	0.0233721	0.172965	acrD	1449192	1452305	1	U
t3707	1124.67	0.228915	0.101047	-2.26544	0.0234856	0.173017	yidR	31399	32625	3	U
t3884	976.603	0.225416	0.0995022	-2.26544	0.0234858	0.173017	#N/A	#N/A	#N/A	#N/A
t0338	228.843	0.320254	0.141491	-2.26342	0.0236098	0.173649	0	1390575	1390796	1	S
t3634	698.459	-0.246766	0.109132	2.26117	0.0237487	0.174106	rbsK	4739499	4740428	3	H
t4106	76.0513	0.510674	0.225815	-2.26147	0.0237303	0.174106	product=16S ribosomal RNA	451532	453065	0
t1240	457.59	0.26534	0.117382	-2.26049	0.0237908	0.174133	0	2310943	2312214	1	O
t0393	397.383	0.339043	0.150069	-2.25925	0.023868	0.174171	eutD	1469284	1470300	1	C
t0687	640.058	0.203243	0.0899634	-2.25917	0.0238727	0.174171	#N/A	#N/A	#N/A	#N/A
t1693	1919.6	-0.684672	0.303324	2.25723	0.0239934	0.174762	pepT	2758396	2759625	1	E
t2967	861.747	-0.319083	0.141398	2.25664	0.0240307	0.174762	0	4057375	4058034	2	S
t0450	253.371	0.395261	0.175218	-2.25583	0.0240812	0.174849	0	1521788	1522114	1	S
t0351	316.236	0.308789	0.137161	-2.25128	0.0243677	0.175546	#N/A	#N/A	#N/A	#N/A
t0706	1078.9	0.295557	0.131313	-2.25078	0.0243994	0.175546	#N/A	#N/A	#N/A	#N/A
t2195	1075.26	-0.208858	0.0926943	2.2532	0.0242468	0.175546	asnB	3265832	3267496	1	E
t3510	2318.77	-0.428562	0.190256	2.25256	0.0242871	0.175546	katG	4608022	4610202	5	P
t3640	1209.58	-0.23176	0.102941	2.25139	0.0243608	0.175546	yieN	4746812	4748308	3	S
t4587	614.064	0.362555	0.161091	-2.25063	0.0244093	0.175546	dnaT	952404	952943	7	J
t1093	382.259	0.267934	0.119282	-2.24622	0.0246899	0.177003	pth	2179173	2179781	1	J
t1344	246.586	0.321294	0.14303	-2.24633	0.0246826	0.177003	0	2407502	2407837	1	S
t0422	119.04	0.365757	0.163469	-2.23747	0.0252555	0.180772	0	1497680	1497919	1	-
t0280	1575.15	-0.55471	0.248126	2.2356	0.025378	0.181362	acpS	1319664	1320044	1	I
t3698	1042.48	0.31237	0.139809	-2.23427	0.0254655	0.181517	yhjA	23602	25002	3	C
t4170	1190.13	0.281698	0.126093	-2.23405	0.0254795	0.181517	yjcC	541539	543140	7	T
t0428	544.448	0.218217	0.0977544	-2.2323	0.0255949	0.181733	cysZ	1502380	1503141	1	U
t0759	415.217	0.306372	0.137352	-2.23056	0.0257101	0.181733	wcaC	1849833	1851050	1	M
t1225	302.533	0.295804	0.132492	-2.23261	0.0255745	0.181733	0	2292585	2293298	1	K
t1345	667.169	0.259704	0.116387	-2.23138	0.0256558	0.181733	0	2407899	2409281	1	E
t4114	649.48	-0.220917	0.0990367	2.23066	0.0257036	0.181733	iclR	463634	464458	7	K
t0688	935.339	0.207313	0.0929734	-2.2298	0.0257604	0.181805	dld	1774231	1775961	1	C
t2476	816	-0.394253	0.176998	2.22744	0.0259178	0.182632	aroL	3549566	3550111	1	F
t1809	173.874	-0.292676	0.131452	2.22649	0.0259814	0.182796	yccD	2873069	2873374	1	K
t0323	987.145	-0.314849	0.141478	2.22543	0.0260524	0.183012	sseA	1368224	1369066	1	H
t0257	98.2145	-0.409759	0.184397	2.22216	0.0262727	0.183424	yfiM	1296215	1296538	1	S
t0259	1086.26	-0.256885	0.115576	2.22265	0.0262393	0.183424	0	1298053	1300713	1	CJ
t1175	505.782	0.306782	0.138007	-2.22295	0.0262193	0.183424	0	2244162	2244713	1	C
t2912	2623.79	-0.355846	0.16004	2.22349	0.026183	0.183424	ptsP	4003393	4005639	2	T
t2616	2117.52	-0.369563	0.16644	2.22039	0.0263922	0.18373	clpB	3694564	3697137	2	O
t4268	952.004	0.280398	0.126288	-2.22031	0.0263975	0.18373	0	642044	643522	7	KT
t0716	424.586	0.307423	0.138534	-2.21912	0.0264787	0.184013	#N/A	#N/A	#N/A	#N/A
t0758	127.72	0.371605	0.167593	-2.2173	0.0266026	0.184409	wcaB	1849348	1849836	1	E
t3379	1152.99	-0.331557	0.149546	2.21709	0.026617	0.184409	rfe	4480455	4481558	4	M
t0178	484.708	0.207865	0.0937926	-2.21622	0.0266765	0.184539	yadG	1205704	1206630	7	V
t0651	951.236	-0.470014	0.212204	2.21491	0.0267659	0.184595	fruA	1734431	1736119	1	G
t3559	13051.3	0.658953	0.297463	-2.21525	0.0267431	0.184595	cpxP	4661342	4661842	5	NPTU
t4561	626.566	0.221053	0.0999631	-2.21135	0.0270117	0.186008	0	921387	922295	7	K
t0390	125.388	0.387589	0.175328	-2.21065	0.0270604	0.186061	eutP	1467347	1467826	1	E
t1798	232.14	-0.353552	0.160128	2.20793	0.0272491	0.187075	0	2864529	2864924	1	S
t1353	347.528	0.344482	0.156207	-2.20529	0.0274338	0.187775	0	2413903	2415006	1	S
t2108	654.737	-0.27178	0.123232	2.20544	0.0274234	0.187775	modE	3172607	3173395	1	H
t0052	964.333	0.218056	0.098915	-2.20448	0.0274905	0.187805	0	1060287	1061489	7	-
t0112	509.294	0.218384	0.0991552	-2.20245	0.0276335	0.187805	tbpA	1128437	1129420	7	H
t2393	256.986	-0.329853	0.149773	2.20236	0.0276398	0.187805	ybaZ	3465238	3465627	1	H
t2964	559.69	-0.42152	0.191399	2.20231	0.0276432	0.187805	0	4055381	4055728	2	S
t3209	63.0405	-0.452638	0.205531	2.20229	0.0276451	0.187805	product=tRNA-Leu	4303114	4303200	2
t0835	272.857	0.400183	0.181855	-2.20057	0.0277666	0.188348	pduB	1930756	1931457	1	E
t0078	575.248	0.351202	0.159773	-2.19813	0.0279396	0.188988	fixC	1091613	1092899	7	C
t2499	414.473	-0.253588	0.115369	2.19807	0.0279442	0.188988	0	3575437	3576069	1	E
t2177	2638.68	-0.395696	0.180425	2.19312	0.0282984	0.191098	pgm	3245031	3246671	1	G
t0668	522.396	0.294695	0.134465	-2.19161	0.028408	0.191168	#N/A	#N/A	#N/A	#N/A
t1340	613.51	0.318442	0.145326	-2.19123	0.028435	0.191168	0	2403153	2404859	1	S
t4158	119.171	0.31126	0.14202	-2.19166	0.0284044	0.191168	0	511458	511796	7	-
t0246	303.911	-0.296316	0.135489	2.187	0.0287422	0.191978	yaeB	1283929	1284636	7	S
t0739	322.487	0.357298	0.163334	-2.18753	0.028704	0.191978	0	1820603	1821487	1	S
t0997	473.729	0.314477	0.143819	-2.18662	0.0287703	0.191978	yebE	2087457	2088116	1	S
t1372	498.433	0.321186	0.146962	-2.18551	0.0288517	0.191978	0	2428531	2430027	1	S
t1876	1071.37	-0.455449	0.208143	2.18816	0.0286581	0.191978	0	2938299	2938634	1	-
t2259	1321.96	0.324433	0.148436	-2.18567	0.0288395	0.191978	ahpF	3325509	3327074	1	C
t3827	1200.3	0.287179	0.131237	-2.18825	0.0286516	0.191978	lldP	156452	158107	3	U
t2145	1419.45	0.631978	0.28931	-2.18443	0.0289303	0.192219	0	3210070	3210315	1	-
t0714	576.788	0.262276	0.120339	-2.17947	0.0292969	0.193677	0	1802155	1803426	1	G
t3197	763.07	-0.22795	0.104605	2.17915	0.0293204	0.193677	0	4287437	4288681	2	U
t3719	1040.41	0.189247	0.086832	-2.17946	0.0292975	0.193677	emrD	42728	43912	3	EGP
t3876	269.04	-0.291127	0.133553	2.17986	0.0292682	0.193677	yiaC	212954	213394	3	K
t0132	2616.53	-0.394872	0.181405	2.17674	0.0295	0.19458	murG	1152707	1153774	7	M
t3187	396.82	-0.252643	0.116213	2.17398	0.0297068	0.19566	0	4280350	4280925	2	S
t1370	177.942	0.307054	0.141329	-2.17262	0.0298089	0.196048	0	2427268	2427726	1	S
t4205	1004.79	0.31181	0.143598	-2.17142	0.0298995	0.196359	melA	581551	582903	7	G
t4257	370.63	0.376521	0.173492	-2.17025	0.0299879	0.196655	0	634468	635019	7	M
t0019	583.456	0.292378	0.134975	-2.16616	0.0302992	0.196718	0	1021348	1022499	7	S
t0401	312.512	0.26832	0.123858	-2.16635	0.0302848	0.196718	eutC	1478609	1479505	1	E
t0617	59.2574	0.475204	0.219158	-2.16832	0.0301343	0.196718	ccmH	1700670	1701713	1	O
t2435	549.361	-0.224222	0.103513	2.16613	0.0303009	0.196718	phnT	3508104	3509213	1	E
t4254	796.723	0.32162	0.148393	-2.16736	0.0302077	0.196718	0	631299	632174	7	-
t4500	468.936	0.351412	0.162137	-2.16738	0.0302061	0.196718	0	856733	857665	7	E
t4540	483.407	0.276076	0.127446	-2.16622	0.0302944	0.196718	#N/A	#N/A	#N/A	#N/A
t0791	970.439	0.196728	0.0909602	-2.16279	0.0305575	0.196952	rfbP	1886130	1887560	1	M
t0813	1086.36	-0.399027	0.184537	2.16232	0.0305933	0.196952	sbmC	1912626	1913093	1	L
t1683	460.353	-0.379146	0.175363	2.16206	0.0306132	0.196952	rluB	2748829	2749494	1	J
t3715	1121.57	0.262144	0.121172	-2.16341	0.0305094	0.196952	dsdA	37826	39148	3	E
t3759	363.322	0.287686	0.133083	-2.16171	0.0306408	0.196952	fidL	85575	86039	3	-
t3788	1181.85	0.188716	0.0871849	-2.16455	0.0304222	0.196952	dfp	118438	119661	3	H
t4436	168.26	0.298688	0.138017	-2.16414	0.0304538	0.196952	sgaA	794789	795253	7	G
t0042	556.985	0.252836	0.117071	-2.15968	0.0307971	0.197217	nhaR	1048758	1049657	7	K
t1629	1314.53	-0.323104	0.149621	2.15949	0.0308124	0.197217	0	2689904	2690950	1	OU
t2055	8336.44	-0.543405	0.251578	2.15998	0.0307739	0.197217	ompX	3118572	3119087	1	M
t1713	288.73	-0.255655	0.118448	2.15838	0.0308984	0.197489	0	2781071	2781709	1	M
t1105	30.4214	0.480815	0.222964	-2.15647	0.0310473	0.197883	tnpA	2190661	2191119	1	L
t4521	989.903	0.257386	0.119348	-2.15661	0.0310363	0.197883	0	879574	880737	7	T
t0488	189.744	0.299619	0.139126	-2.15358	0.0312728	0.198207	0	1563236	1563754	1	M
t1050	637.861	0.224211	0.10411	-2.15359	0.0312727	0.198207	0	2134393	2135994	1	T
t1651	733.377	-0.188966	0.0876918	2.15488	0.0311709	0.198207	cls	2709686	2711146	1	I
t3383	3165.86	-0.523732	0.243089	2.15448	0.0312024	0.198207	gppA	4485323	4486804	4	F
t0016	242.891	0.307361	0.143153	-2.14707	0.0317874	0.199794	0	1017843	1018376	7	S
t0243	470.862	-0.277906	0.129421	2.1473	0.0317693	0.199794	cutF	1280614	1281315	7	M
t0749	1511.14	0.228937	0.106575	-2.14812	0.0317039	0.199794	yegE	1835797	1838787	1	T
t1991	1558.79	-0.320685	0.149224	2.14902	0.0316327	0.199794	ybjZ	3049050	3050996	1	V
t3336	1161.45	-0.298104	0.138726	2.14887	0.031645	0.199794	pldB	4439619	4440635	4	I
t4285	371.059	0.281447	0.130986	-2.14867	0.0316602	0.199794	0	660104	660562	7	-
t4280	767.013	0.32893	0.153282	-2.14592	0.0318791	0.200093	0	656261	657181	7	L
t2258	28.381	0.501696	0.233952	-2.14444	0.0319974	0.200558	tnpA	3324741	3325199	1	L
t4416	140.701	0.27637	0.128985	-2.14266	0.0321406	0.201178	yjeT	777429	777626	7	S
t1305	288.081	0.30166	0.140899	-2.14098	0.0322759	0.201248	0	2369831	2370430	1	K
t1974	3748.35	-0.359051	0.167756	2.14032	0.0323291	0.201248	ftsK	3030481	3034512	1	D
t4109	819.85	-0.366714	0.171327	2.14043	0.0323197	0.201248	yjaB	456978	457415	7	K
t4650	246.925	0.538534	0.251534	-2.141	0.0322739	0.201248	product=5S ribosomal RNA	1293816	1293935	0
t1464	506.586	0.260687	0.121902	-2.1385	0.0324765	0.201888	0	2509663	2510904	1	EGP
t0839	345.151	0.261967	0.122719	-2.1347	0.0327856	0.203209	cbiB	1936272	1937231	1	H
t1241	419.477	0.289362	0.135581	-2.13424	0.0328232	0.203209	0	2312211	2313431	1	H
t1638	491.218	-0.213991	0.100229	2.13503	0.0327589	0.203209	trpB	2699898	2701091	1	E
t4202	826.794	0.284551	0.133461	-2.1321	0.032999	0.204018	adiY	576789	577550	7	K
t0238	657.601	-0.20709	0.0971656	2.13131	0.0330633	0.204086	mesJ	1277597	1278889	7	J
t0700	373.342	0.198443	0.0931755	-2.12978	0.0331898	0.204086	yehR	1787228	1787686	1	M
t2107	135.001	-0.34652	0.162622	2.13083	0.033103	0.204086	ybhT	3172329	3172478	1	U
t2463	1036.99	-0.200102	0.0939346	2.13022	0.0331532	0.204086	proY	3534217	3535587	1	E
t0395	523.956	0.358921	0.168813	-2.12614	0.0334914	0.205662	eutE	1471042	1472445	1	C
t0582	1323.24	-0.399781	0.188167	2.12461	0.0336191	0.205889	glpQ	1659796	1660866	1	M
t0648	535.928	0.244409	0.115022	-2.12488	0.0335968	0.205889	yeiO	1730795	1731976	1	P
t2910	733.346	-0.304823	0.143573	2.12311	0.0337443	0.206377	thyA	4001504	4002298	2	F
t3282	630.017	-0.221838	0.104599	2.12085	0.0339344	0.20726	0	4373734	4374663	2	K
t1260	1131.3	0.288243	0.136085	-2.11811	0.0341659	0.208393	ssrA	2332647	2335409	1	T
t2601	558	-0.266927	0.126114	2.11656	0.0342968	0.208456	dnaQ	3679467	3680198	1	F
t3230	754.965	-0.296543	0.140118	2.11638	0.0343124	0.208456	0	4320311	4321123	2	Q
t3727	849.594	0.279786	0.132201	-2.11636	0.0343139	0.208456	0	51358	52371	3	S
t0773	610.458	0.298029	0.140996	-2.11375	0.034537	0.209465	0	1865852	1867255	1	S
t2919	1769.88	-0.196665	0.0930591	2.11333	0.0345723	0.209465	aas	4011357	4013516	2	I
t1198	819.036	0.237111	0.112241	-2.11251	0.0346427	0.209611	katE	2267047	2269299	1	P
t2190	1268.14	-0.250384	0.11877	2.10813	0.0350196	0.21161	nagE	3259225	3261177	1	G
t2417	3785.58	0.597648	0.283718	-2.10648	0.0351623	0.212189	cyoA	3492150	3493106	1	C
t3337	412.042	-0.28839	0.136948	2.10583	0.0352194	0.212252	rhtB	4440746	4441366	4	U
t4212	1718.86	0.353741	0.168039	-2.10511	0.0352819	0.212347	#N/A	#N/A	#N/A	#N/A
t1820	505.729	0.321476	0.152785	-2.10411	0.0353692	0.21259	hpaB	2884668	2885975	1	Q
t0404	544.19	0.279234	0.13297	-2.09998	0.0357303	0.212759	yfeG	1480729	1481781	1	K
t0755	127.406	0.363356	0.173139	-2.09863	0.0358492	0.212759	wzb	1845811	1846260	1	T
t0836	160.436	0.408425	0.194572	-2.0991	0.0358083	0.212759	pduA	1931565	1931849	1	CQ
t0847	222.144	0.317983	0.151378	-2.10059	0.0356769	0.212759	cbiH	1941820	1942545	1	H
t0931	742.482	-0.348108	0.165926	2.09797	0.0359075	0.212759	pgsA	2027238	2027786	1	I
t1401	482.797	0.234415	0.111737	-2.09791	0.0359131	0.212759	0	2447866	2448900	1	S
t2116	431.477	-0.217949	0.103882	2.09805	0.0359008	0.212759	0	3181565	3182341	1	HP
t2865	2521.46	-0.337083	0.160447	2.1009	0.0356501	0.212759	relA	3945658	3947892	2	KT
t3748	544.727	0.284789	0.135542	-2.10112	0.0356304	0.212759	0	73158	74015	3	G
t4095	861.59	-0.31294	0.149022	2.09996	0.0357325	0.212759	trkA	442386	443762	3	P
t4288	745.56	0.240753	0.114675	-2.09943	0.0357788	0.212759	0	663654	664553	7	-
t4557	666.972	0.261371	0.124628	-2.09722	0.0359745	0.212845	trpS	918147	919160	7	J
t0181	235.904	-0.260142	0.124458	2.09021	0.0365992	0.214953	panD	1209240	1209620	7	H
t0534	833.597	0.2911	0.139259	-2.09035	0.036586	0.214953	lrhA	1609970	1610908	1	K
t2196	191.724	-0.615618	0.294451	2.09073	0.0365519	0.214953	product=tRNA-Met	3267718	3267794	1
t3102	3018.44	-0.333018	0.159337	2.09003	0.036615	0.214953	parE	4188303	4190195	2	L
t3191	194.416	-0.380922	0.182047	2.09244	0.0363996	0.214953	0	4282737	4283054	2	L
t4503	635.864	0.250015	0.119577	-2.09083	0.0365432	0.214953	0	860097	861101	7	E
t2373	2220.42	-0.409585	0.196266	2.08689	0.0368983	0.216336	htpG	3443795	3445693	1	O
t0241	362.198	-0.330735	0.158643	2.08477	0.0370897	0.216619	yaeQ	1279618	1280163	7	S
t1074	647.643	0.242979	0.116541	-2.08492	0.0370763	0.216619	dadA	2156887	2158185	1	E
t1111	388.416	0.247535	0.118705	-2.08529	0.0370428	0.216619	cdtB	2196279	2197088	1	S
t3844	375.154	0.341171	0.163704	-2.08407	0.0371534	0.216712	yiaQ	179857	180519	3	G
t1721	518.204	-0.20828	0.100079	2.08115	0.0374198	0.217706	0	2789229	2790245	1	S
t3987	1870.52	0.34596	0.166234	-2.08116	0.0374194	0.217706	glpD	341137	342645	3	C
t4643	8.36106e+06	-0.607485	0.292094	2.07976	0.0375477	0.218171	#N/A	#N/A	#N/A	#N/A
t0210	2487.83	-0.544258	0.261975	2.07752	0.0377536	0.219087	htrA	1242835	1244262	7	O
t2002	484.661	-0.307927	0.14827	2.0768	0.0378204	0.219194	0	3064204	3065034	1	V
t1608	610.307	-0.241026	0.116154	2.07505	0.0379818	0.219849	sapC	2663085	2663975	1	V
t0137	2019.37	-0.39509	0.190695	2.07184	0.0382802	0.221294	ftsZ	1158433	1159584	7	D
t3151	228.745	-0.248736	0.120171	2.06985	0.0384666	0.222088	0	4241836	4242135	2	S
t0330	2783.07	0.574678	0.278146	-2.0661	0.0388191	0.223107	ndk	1381470	1381901	1	F
t0383	600.975	0.242446	0.117286	-2.06714	0.0387213	0.223107	0	1458886	1459929	1	S
t1707	519.179	-0.3324	0.160883	2.0661	0.0388191	0.223107	0	2775679	2776314	1	K
t2996	2628.47	-0.36606	0.177193	2.06588	0.0388397	0.223107	tktA	4087176	4089167	2	G
t0263	545.703	-0.23189	0.11237	2.06363	0.0390528	0.223877	ung	1303296	1303985	1	L
t1280	348.354	0.276885	0.134187	-2.06342	0.0390725	0.223877	ssaL	2348003	2348995	1	S
t1402	296.131	0.41941	0.203342	-2.06258	0.0391522	0.224051	0	2449317	2449679	1	U
t1741	594.337	-0.359881	0.174602	2.06114	0.0392892	0.22427	flgG	2809661	2810443	1	N
t2827	744.465	-0.251329	0.121907	2.06165	0.0392413	0.22427	pcm	3904632	3905258	2	J
t2525	321.395	0.254391	0.123515	-2.05959	0.0394375	0.224833	stbE	3602855	3603613	1	M
t0026	229.894	0.30854	0.14987	-2.05872	0.0395213	0.225028	bcfE	1030781	1031326	7	NU
t0748	444.16	0.261337	0.127178	-2.0549	0.0398891	0.226554	alkA	1834960	1835829	1	G
t4529	1307.5	0.303795	0.147819	-2.05518	0.0398613	0.226554	#N/A	#N/A	#N/A	#N/A
t4175	1402.68	0.231179	0.112562	-2.0538	0.039995	0.226588	0	546758	548449	7	P
t4593	570.16	0.221478	0.107823	-2.05408	0.0399675	0.226588	0	957009	957797	7	S
t2276	601.817	0.268488	0.130767	-2.05318	0.0400554	0.226648	fepD	3344754	3345761	1	P
t1724	46937.1	-0.623123	0.303758	2.05138	0.0402302	0.227353	acpP	2792508	2792744	1	IQ
t1201	336.762	0.222588	0.108645	-2.04876	0.0404859	0.228514	0	2271389	2271988	1	S
t3327	1889.46	-0.450024	0.219775	2.04766	0.0405937	0.22867	ubiE	4428459	4429214	4	H
t3331	795.703	-0.257425	0.12573	2.04744	0.0406145	0.22867	0	4432788	4434134	4	C
t1354	84.7578	0.410328	0.200467	-2.04687	0.0406713	0.228707	0	2414997	2415344	1	S
t0117	866.015	0.197259	0.0964832	-2.04449	0.0409049	0.22942	leuA	1134916	1136487	7	E
t3703	5.59824	0.6091	0.29786	-2.04492	0.0408627	0.22942	ccmE	27276	27755	3	O
t4286	1412.19	0.288908	0.141342	-2.04404	0.0409498	0.22942	0	660651	662600	7	V
t0783	509.859	0.240051	0.117522	-2.0426	0.0410917	0.229648	rfbS	1876393	1877232	1	GM
t1936	1338.57	-0.328674	0.160897	2.04276	0.041076	0.229648	aspC	2982308	2983498	1	E
t4039	1421.35	-0.400973	0.196391	2.04171	0.0411805	0.229861	crp	407355	407987	3	K
t1251	1069.23	0.31097	0.152363	-2.04098	0.0412525	0.22998	ttrA	2322167	2325229	1	C
t0055	1031.12	0.194935	0.0955971	-2.03913	0.0414372	0.230727	citA	1063135	1064754	7	T
t1255	223.665	0.252195	0.124016	-2.03358	0.0419943	0.233423	ttrR	2328914	2329534	1	K
t4541	550.614	0.274021	0.134768	-2.03328	0.0420244	0.233423	0	896653	897498	7	S
t4606	582.92	0.253948	0.124969	-2.03208	0.0421451	0.233807	0	965782	966855	7	S
t3982	1921.8	-0.301846	0.148654	2.03053	0.0423025	0.234394	glgB	331688	333874	3	G
t1628	346.479	-0.385001	0.189729	2.02922	0.0424361	0.234847	0	2689611	2689862	1	S
t3291	1629.38	-0.436778	0.215906	2.023	0.0430728	0.238081	yhdH	4387451	4388425	2	C
t1238	508.075	0.248005	0.122636	-2.02228	0.043147	0.238201	0	2308718	2310205	1	O
t0528	320.889	0.214404	0.106082	-2.02112	0.0432678	0.23841	0	1603435	1603890	1	S
t1689	1077.48	-0.400868	0.198361	2.0209	0.04329	0.23841	function=regulator of virulence determinants	2753679	2754353	1	K
t2797	182.182	0.308681	0.153074	-2.01654	0.0437431	0.240614	spak	3877170	3877577	2	S
t0810	187.684	0.285254	0.141507	-2.01583	0.0438177	0.240617	phsB	1909840	1910418	1	C
t2610	400.087	-0.306923	0.15228	2.01552	0.0438497	0.240617	yafB	3687728	3688531	1	H
t0258	1546.31	-0.353714	0.175612	2.01418	0.0439907	0.240829	pssA	1296583	1297938	1	I
t4195	393.619	0.292542	0.145244	-2.01414	0.0439946	0.240829	phnB	568755	569198	7	S
t0273	800.057	-0.389857	0.193674	2.01295	0.0441199	0.241224	rseC	1312797	1313276	1	T
t1456	249.996	0.225494	0.11206	-2.01226	0.0441922	0.241329	hyaC	2499557	2500285	1	C
t1810	477.376	-0.196045	0.0976245	2.00815	0.044627	0.24341	0	2874798	2875736	1	S
t0833	226.123	0.309837	0.154364	-2.00719	0.0447294	0.243676	pduD	1928388	1929062	1	Q
t1266	181.448	0.262583	0.130856	-2.00665	0.0447864	0.243694	sseB	2339684	2340274	1	S
t0121	479.764	-0.243369	0.121403	2.00464	0.0450016	0.244098	ilvH	1140309	1140803	7	E
t4229	296.33	0.336822	0.168036	-2.00446	0.0450203	0.244098	0	608041	608346	7	-
t4611	789.913	0.217005	0.108262	-2.00445	0.0450219	0.244098	deoA	971205	972527	7	F
t4545	2218.74	0.21607	0.107854	-2.00336	0.0451388	0.244439	0	905043	908342	7	-
t1084	535.218	0.27212	0.135905	-2.00228	0.0452543	0.244772	#N/A	#N/A	#N/A	#N/A
t2109	1001.26	-0.187901	0.0938837	2.00143	0.0453465	0.244979	modF	3173463	3174938	1	P
t4172	427.312	0.278157	0.139169	-1.9987	0.0456409	0.246276	soxR	543538	543996	7	K
t4495	497.019	0.247423	0.123996	-1.99542	0.0459976	0.247906	pyrB	852320	853255	7	F
t0147	1836.51	-0.343211	0.173028	1.98356	0.0473053	0.248307	guaC	1168535	1169578	7	F
t0236	949.756	-0.202068	0.101694	1.98702	0.0469205	0.248307	ldcC	1274948	1277089	7	E
t0441	123.226	-0.432294	0.217517	1.9874	0.0468776	0.248307	product=tRNA-Val	1513534	1513609	1
t0680	522.827	0.297689	0.149756	-1.98783	0.0468308	0.248307	0	1766734	1767927	1	CH
t0721	329.213	0.286749	0.144055	-1.99056	0.0465294	0.248307	0	1809288	1809905	1	-
t1250	431.413	0.325336	0.163979	-1.98401	0.0472545	0.248307	#N/A	#N/A	#N/A	#N/A
t1674	807.559	0.599869	0.302186	-1.9851	0.0471338	0.248307	narK	2738831	2740228	1	P
t1687	345.867	-0.215609	0.108755	1.98252	0.0474213	0.248307	0	2751534	2752181	1	S
t1697	379.714	-0.248213	0.125204	1.98247	0.0474269	0.248307	potC	2763514	2764293	1	P
t1760	520.404	-0.213797	0.107729	1.98457	0.0471918	0.248307	solA	2824712	2825830	1	E
t1768	118.818	-0.435808	0.219635	1.98424	0.0472294	0.248307	0	2831461	2831688	1	S
t1960	3493.39	-0.59416	0.299677	1.98267	0.0474046	0.248307	focA	3013615	3014472	1	P
t2223	563.136	-0.219604	0.110285	1.99124	0.0464547	0.248307	cobD	3290795	3291889	1	H
t2985	727.799	-0.250056	0.126046	1.98384	0.0472732	0.248307	0	4077788	4078648	2	M
t3389	2852.2	-0.552146	0.277134	1.99234	0.0463334	0.248307	ilvC	4491735	4493210	4	F
t3390	464.289	-0.230713	0.116028	1.98842	0.0467648	0.248307	ilvY	4493375	4494262	4	K
t3624	1101.5	-0.311406	0.156511	1.98967	0.046627	0.248307	yihE	4728152	4729138	5	F
t3791	1278.87	-0.599874	0.301066	1.9925	0.0463158	0.248307	rpmG	120974	121141	3	J
t3860	344.939	0.260271	0.130909	-1.98818	0.0467918	0.248307	yiaB	198237	198590	3	S
t3908	1103.56	0.224718	0.11274	-1.99325	0.0462339	0.248307	yhjE	253073	254395	3	EGP
t4005	1684.29	-0.238025	0.119819	1.98654	0.0469737	0.248307	envZ	365012	366364	3	T
t4179	1029.89	0.275803	0.139129	-1.98235	0.0474399	0.248307	0	550666	552315	7	P
t4221	624.77	0.329867	0.166119	-1.98572	0.0470639	0.248307	0	599386	600261	7	K
t4225	748.035	0.256615	0.129031	-1.98878	0.0467253	0.248307	phoN	602088	602840	7	M
t4363	359.842	-0.214697	0.107805	1.99154	0.0464214	0.248307	0	729046	729507	7	-
t0403	179.52	0.374636	0.189035	-1.98183	0.0474982	0.248326	eutK	1480187	1480681	1	CQ
t4575	1079.19	0.237568	0.119926	-1.98095	0.0475965	0.248554	#N/A	#N/A	#N/A	#N/A
t3655	3730.69	-0.446023	0.225237	1.98024	0.047677	0.248568	atpC	4761966	4762385	3	C
t3706	79.2141	0.362387	0.183028	-1.97995	0.0477089	0.248568	ccmH	30234	31277	3	O
t0397	567.276	0.330644	0.167211	-1.97741	0.0479952	0.24882	eutG	1473285	1474472	1	C
t0635	2217.28	0.597235	0.302078	-1.97709	0.0480314	0.24882	yejG	1717579	1717923	1	S
t0736	294.03	0.305248	0.154332	-1.97787	0.0479439	0.24882	0	1817040	1817759	1	-
t2111	581.474	-0.210264	0.106311	1.97782	0.0479485	0.24882	galE	3176240	3177256	1	M
t4259	331.26	0.299579	0.151524	-1.9771	0.04803	0.24882	0	635565	636134	7	V
t0036	467.864	0.30747	0.155735	-1.97432	0.0483457	0.249692	0	1040117	1040878	7	S
t0289	400.912	-0.229769	0.116359	1.97466	0.0483073	0.249692	yfhC	1327563	1328114	1	F
t3346	2467.23	-0.301316	0.152631	1.97415	0.0483647	0.249692	uvrD	4448792	4450954	4	L
t3726	1076.56	0.225494	0.114252	-1.97365	0.0484221	0.249704	0	50030	51346	3	G
t0475	572.907	0.237203	0.120383	-1.9704	0.0487929	0.250761	0	1549525	1550835	1	I
t3916	601.17	0.232816	0.118152	-1.97048	0.0487833	0.250761	0	263093	263947	3	M
t4544	1476.92	0.22847	0.115903	-1.97122	0.0486986	0.250761	0	902493	905030	7	L
t4020	2966.34	-0.381247	0.193621	1.96904	0.0489487	0.251128	aroB	382455	383543	3	E
t4570	861.424	0.306255	0.155554	-1.96881	0.048975	0.251128	#N/A	#N/A	#N/A	#N/A
t4279	501.172	0.29311	0.148918	-1.96827	0.0490372	0.251164	0	654453	654995	7	S
t1368	307.065	0.303512	0.154251	-1.96765	0.0491087	0.251246	0	2424970	2425923	1	-
t4127	1658.09	-0.221519	0.112808	1.96369	0.0495665	0.253302	pgi	479319	480968	7	G
t2993	302.641	-0.221338	0.112748	1.96312	0.0496319	0.253352	0	4085091	4085774	2	P
t4228	1255.03	0.272842	0.139122	-1.96117	0.0498591	0.254225	0	606073	607872	7	K
t0041	913.47	0.214859	0.109652	-1.95946	0.0500593	0.254881	nhaA	1047530	1048696	7	P
t1229	408.527	0.250244	0.127746	-1.95893	0.0501214	0.254881	0	2296388	2297221	1	F
t1426	437.691	0.307755	0.157128	-1.95863	0.0501562	0.254881	rspA	2472025	2473239	1	M
t3115	2874.7	-0.433797	0.221553	1.95799	0.0502318	0.25498	ribB	4202193	4202846	2	H
t0837	454.378	0.189885	0.0970682	-1.9562	0.0504416	0.255357	pduF	1932374	1933168	1	U
t1413	188.258	0.375996	0.192256	-1.95571	0.0504998	0.255357	0	2459447	2460094	1	P
t3391	137.089	-0.325962	0.166695	1.95544	0.0505311	0.255357	0	4494265	4494606	4	K
t3733	741.095	0.212536	0.108653	-1.9561	0.0504538	0.255357	0	58487	59230	3	K
t3326	460.684	-0.280458	0.143534	1.95395	0.0507073	0.255962	yigP	4427844	4428449	4	S
t2199	32.8295	-0.579108	0.296569	1.95269	0.0508559	0.256427	product=tRNA-Gln	3268021	3268095	1
t0659	594.364	0.254121	0.130372	-1.9492	0.0512719	0.257947	sdaC	1745652	1747019	1	E
t1259	264.945	0.306308	0.157183	-1.94873	0.0513278	0.257947	ssrB	2331978	2332616	1	KT
t2660	165.387	-0.293815	0.150769	1.94878	0.0513222	0.257947	0	3748420	3749520	2	S
t1452	419.944	0.259232	0.133086	-1.94785	0.0514333	0.25819	hyaF	2497158	2498219	1	C
t0020	1108.88	0.239022	0.122757	-1.94712	0.0515202	0.258341	0	1022542	1024404	7	S
t3279	1235.29	-0.208553	0.107215	1.94518	0.0517529	0.259221	yhcP	4370436	4372403	2	U
t0656	873.045	0.25762	0.13252	-1.94401	0.0518943	0.259316	cirA	1741158	1743149	1	P
t1934	5627.56	-0.485619	0.250166	1.94119	0.0522358	0.259316	asnS	2979026	2980426	1	J
t1940	4563.39	-0.304023	0.156362	1.94435	0.0518531	0.259316	mukB	2987235	2991701	1	D
t2271	329.177	0.296707	0.152865	-1.94097	0.0522617	0.259316	entB	3338406	3339263	1	Q
t2889	230.077	-0.2127	0.109459	1.94319	0.0519931	0.259316	ygdD	3976635	3977030	2	S
t3583	6821.02	0.508575	0.261781	-1.94275	0.0520468	0.259316	fdoG	4684535	4687585	5	C
t4115	2775.11	-0.189234	0.0974139	1.94257	0.0520678	0.259316	metH	464762	468445	7	H
t4181	1506.21	0.326982	0.168467	-1.94092	0.0522675	0.259316	acs	552865	554823	7	F
t4203	1784.09	0.281794	0.145197	-1.94077	0.0522861	0.259316	adi	577847	580117	7	E
t1618	3136.77	-0.540696	0.278911	1.9386	0.05255	0.26034	osmB	2676742	2676960	1	M
t3361	975.596	-0.297794	0.153704	1.93745	0.0526905	0.260752	hemX	4463684	4464853	4	H
t4159	338.581	0.215084	0.111136	-1.93532	0.0529506	0.261754	0	511783	512238	7	-
t0379	966.375	0.220799	0.114119	-1.93481	0.0530131	0.261778	narQ	1452490	1454190	1	T
t3741	384.901	0.255481	0.132083	-1.93425	0.053083	0.261838	#N/A	#N/A	#N/A	#N/A
t1973	539.918	-0.310832	0.160844	1.93251	0.0532967	0.262606	lolA	3029725	3030339	1	M
t0580	2309	-0.583183	0.30196	1.93133	0.0534428	0.262756	glpA	1656572	1658200	1	C
t3700	8.40085	0.582061	0.301355	-1.93148	0.0534239	0.262756	ccmB	25622	26281	3	O
t2220	1808.43	-0.409738	0.212338	1.92965	0.0536498	0.263453	rlpB	3288556	3289146	1	M
t4096	703.869	-0.268018	0.138924	1.92924	0.0537008	0.263453	sun	443784	445073	3	J
t3202	1149.08	-0.369609	0.191809	1.92697	0.0539839	0.264271	truB	4294694	4295638	2	J
t3721	596.882	-0.487404	0.252919	1.92712	0.0539653	0.264271	ivbL	45791	45889	3
t1757	528.242	-0.243637	0.126652	1.92367	0.054396	0.266001	pyrC	2822690	2823736	1	F
t1171	433.064	-0.402299	0.209306	1.92206	0.0545985	0.266568	0	2239708	2239986	1	S
t2034	912.473	-0.359087	0.186973	1.92053	0.0547915	0.266568	yliJ	3092756	3093382	1	O
t3071	1765.38	-0.469404	0.244421	1.92047	0.0547986	0.266568	hyb0	4155374	4156492	2	C
t3981	1460.41	-0.348165	0.181297	1.92041	0.0548055	0.266568	asd	330206	331312	3	E
t4550	935.977	0.308572	0.160565	-1.92179	0.0546326	0.266568	0	911408	913036	7	HJ
t0358	761.974	0.319828	0.166707	-1.91851	0.0550465	0.267453	purM	1428368	1429405	1	F
t3271	708.413	-0.207392	0.108306	1.91488	0.0555078	0.269379	0	4364232	4365584	2	P
t3636	590.92	-0.257518	0.134512	1.91446	0.0555616	0.269379	rbsC	4741476	4742441	3	G
t0298	698.673	-0.192982	0.100945	1.91176	0.0559069	0.269527	cadB	1342239	1343570	1	E
t0933	53.2275	-0.539305	0.282204	1.91105	0.055998	0.269527	product=tRNA-Cys	2028066	2028139	1
t1188	523.821	0.265007	0.138648	-1.91136	0.0559578	0.269527	0	2258338	2259246	1	L
t1311	111.788	0.337516	0.17662	-1.91097	0.0560079	0.269527	0	2375198	2375434	1	S
t1989	2050.09	-0.435908	0.227957	1.91224	0.0558454	0.269527	0	3048055	3048375	1	E
t3258	745.5	-0.302865	0.158267	1.91363	0.0556671	0.269527	sspB	4351396	4351896	2	S
t3607	187.574	-0.278276	0.145506	1.91247	0.0558164	0.269527	0	4708341	4708625	5
t1393	200.193	0.306585	0.160611	-1.90886	0.0562801	0.270345	0	2441192	2441875	1	S
t4207	1214.59	0.281887	0.147683	-1.90873	0.0562971	0.270345	fumB	584515	586161	7	C
t1040	10560	-0.556538	0.291757	1.90754	0.056451	0.27076	0	2124959	2125102	1	S
t3208	2025.5	-0.441619	0.231561	1.90714	0.0565027	0.27076	argG	4301507	4302916	2	F
t0011	275.505	0.229442	0.120486	-1.90431	0.0568699	0.271076	yaaI	1012185	1012589	7	S
t0153	496.919	-0.1764	0.0926457	1.90403	0.0569062	0.271076	ampE	1174396	1175250	7	V
t1041	16840.6	-0.55741	0.292571	1.90521	0.0567526	0.271076	cspC	2125115	2125324	1	K
t1185	513.104	0.253834	0.133204	-1.90561	0.056701	0.271076	astB	2255138	2256481	1	E
t1680	610.735	-0.184886	0.0971108	1.90387	0.0569271	0.271076	chaA	2745539	2746639	1	P
t2183	609.304	0.205844	0.108055	-1.905	0.0567804	0.271076	0	3250150	3251076	1	K
t4197	1698.79	0.186384	0.0981319	-1.89932	0.0575222	0.273622	proP	570121	571623	7	EGP
t2569	2198.19	0.248895	0.131079	-1.89881	0.057589	0.273653	0	3647079	3651143	1	M
t0043	1008.87	0.200618	0.105793	-1.89633	0.0579164	0.274691	0	1049712	1051751	7	G
t0417	464.851	0.309179	0.163049	-1.89624	0.0579285	0.274691	cysA	1492113	1493207	1	P
t2752	423.079	0.275702	0.145467	-1.8953	0.0580529	0.274994	hycD	3835712	3836635	2	C
t1729	901.44	-0.518913	0.27397	1.89405	0.0582182	0.275489	rpmF	2796838	2797011	1	J
t0099	1585.94	0.191957	0.101598	-1.88938	0.0588406	0.275686	hepA	1111135	1114041	7	K
t0437	496.244	0.274923	0.145602	-1.88819	0.0590007	0.275686	xapR	1512169	1513053	1	K
t0452	759.561	0.241663	0.127771	-1.89137	0.0585752	0.275686	0	1523406	1525058	1	GH
t0509	386.107	0.29399	0.155953	-1.88512	0.0594141	0.275686	argT	1584743	1585525	1	ET
t0729	244.91	0.340967	0.180809	-1.88579	0.0593233	0.275686	0	1812792	1813487	1	-
t0732	253.378	0.281658	0.149071	-1.88943	0.0588348	0.275686	0	1814516	1814995	1	S
t1218	627.982	0.250199	0.132708	-1.88534	0.0593844	0.275686	pheS	2285465	2286448	1	J
t1659	697.903	-0.309303	0.163974	1.88629	0.0592555	0.275686	0	2718832	2719479	1	U
t1938	549.262	-0.25651	0.135571	1.89208	0.0584808	0.275686	0	2984235	2984783	1	S
t1980	15370.1	-0.566775	0.300341	1.88711	0.059146	0.275686	infA	3041319	3041537	1	J
t2098	536.786	0.247835	0.131231	-1.88854	0.0589537	0.275686	hutC	3163053	3163778	1	K
t2099	545.515	-0.198102	0.104931	1.88792	0.0590367	0.275686	hutG	3163823	3164776	1	F
t2101	878.052	-0.212532	0.112709	1.88568	0.0593386	0.275686	ybhC	3166234	3167517	1	G
t2482	787.931	0.175753	0.0928606	-1.89266	0.0584036	0.275686	0	3554148	3555347	1	EGP
t3596	1089.03	-0.241654	0.127669	1.89282	0.0583814	0.275686	yihW	4695777	4696580	5	K
t3893	1332.28	0.242275	0.12817	-1.89026	0.0587228	0.275686	yhjU	229346	231025	3	S
t4230	453.329	0.288031	0.152687	-1.88642	0.0592384	0.275686	0	608474	609055	7	S
t4543	2259.46	0.262178	0.138761	-1.88942	0.0588359	0.275686	0	898706	902455	7	L
t4564	360.089	0.287095	0.152028	-1.88844	0.0589669	0.275686	0	924057	924728	7	S
t1685	168.159	-0.260283	0.138139	1.88422	0.0595353	0.275967	0	2749832	2750293	1	L
t4102	366.186	-0.305977	0.162526	1.88264	0.0597495	0.276677	yrdC	448872	449444	3	J
t1739	663.151	-0.302446	0.160784	1.88107	0.0599624	0.276686	flgI	2807799	2808902	1	N
t1901	236.56	-0.304178	0.161674	1.88143	0.0599134	0.276686	0	2956222	2956611	1	S
t3146	813.674	-0.280796	0.149294	1.88083	0.0599955	0.276686	0	4239529	4240191	2	S
t3339	1821.56	-0.302906	0.161	1.8814	0.0599172	0.276686	recQ	4442090	4443919	4	L
t3909	908.49	0.191584	0.101893	-1.88025	0.0600734	0.276765	yhjD	254746	255774	3	S
t0811	323.272	0.287319	0.15287	-1.8795	0.0601762	0.276957	phsC	1910415	1911179	1	C
t2237	1792.16	-0.391914	0.20862	1.8786	0.0602993	0.277242	crcB	3304086	3304469	1	D
t3147	308.37	-0.241798	0.128799	1.87732	0.0604742	0.277765	0	4240195	4240578	2	S
t0757	337.391	0.275975	0.147069	-1.8765	0.0605873	0.278003	wcaA	1848503	1849345	1	M
t0076	398.638	0.309137	0.164889	-1.87482	0.0608182	0.27817	fixA	1089836	1090606	7	C
t1355	167.606	0.248887	0.132814	-1.87396	0.0609366	0.27817	0	2415401	2415928	1	S
t2273	571.481	0.258762	0.138057	-1.87431	0.0608876	0.27817	entC	3340897	3342066	1	HQ
t2714	1450.68	-0.351048	0.187418	1.87307	0.0610584	0.27817	luxS	3806366	3806881	2	H
t4185	387.212	0.256123	0.13676	-1.87279	0.0610973	0.27817	nrfC	557366	558037	7	C
t4371	1675.91	0.413045	0.220542	-1.87287	0.0610866	0.27817	int	733939	735198	7	L
t4567	796.425	0.276426	0.147611	-1.87267	0.061114	0.27817	0	926931	928202	7	S
t4617	987.846	0.205079	0.109465	-1.87347	0.0610038	0.27817	serB	977325	978293	7	E
t0060	607.134	0.265439	0.141807	-1.87184	0.0612293	0.278416	citC	1069977	1071020	7	H
t0557	565.783	-0.289845	0.155011	1.86983	0.0615068	0.278835	menC	1634466	1635428	1	H
t1841	172.595	-0.244555	0.13082	1.8694	0.0615673	0.278835	0	2902433	2902750	1	S
t3201	7413.45	-0.553238	0.295809	1.87026	0.0614484	0.278835	rpsO	4294274	4294543	2	J
t4243	808.646	0.288404	0.154201	-1.87031	0.061441	0.278835	pilO	621270	622565	7	S
t0502	768.496	0.155104	0.0830015	-1.86869	0.0616664	0.279005	purF	1575183	1576700	1	F
t2403	546.89	-0.183513	0.0982433	1.86794	0.0617699	0.279195	0	3475247	3476065	1	S
t0838	500.653	0.226816	0.121662	-1.86432	0.0622767	0.280318	pocR	1933385	1934299	1	K
t1006	105.387	0.318579	0.170819	-1.86501	0.0621795	0.280318	#N/A	#N/A	#N/A	#N/A
t3732	729.16	0.188506	0.101108	-1.8644	0.0622655	0.280318	yicN	57676	58134	3	S
t3840	1602.83	0.264111	0.141583	-1.86542	0.0621222	0.280318	0	175123	177078	3	S
t4162	444.001	0.307171	0.164795	-1.86396	0.0623273	0.280318	0	517026	517658	7	-
t0312	971.971	0.533043	0.286117	-1.86303	0.0624587	0.280631	yfhP	1358738	1359232	1	K
t0067	1024.87	0.209908	0.112845	-1.86015	0.0628645	0.282126	carA	1077031	1078179	7	F
t2004	408.606	-0.285656	0.153596	1.85979	0.0629158	0.282126	0	3065482	3065997	1	M
t1657	411.308	-0.222507	0.119696	1.85893	0.0630371	0.282391	oppB	2715383	2716303	1	P
t0231	456.958	-0.27261	0.146786	1.85719	0.0632842	0.282946	rnhB	1267145	1267741	7	L
t1743	1102.67	-0.315618	0.170025	1.8563	0.0634103	0.282946	flgE	2811233	2812444	1	N
t4025	796.887	-0.227575	0.122569	1.85671	0.063352	0.282946	gph	386623	387381	3	F
t4242	883.111	0.296555	0.159712	-1.85681	0.0633386	0.282946	#N/A	#N/A	#N/A	#N/A
t0065	452.013	0.257802	0.138961	-1.85521	0.0635657	0.283361	citG	1074269	1075177	7	F
t0712	406.825	0.265599	0.143299	-1.85345	0.0638173	0.284203	0	1800192	1801157	1	G
t1333	67.1422	0.332719	0.179763	-1.85088	0.064187	0.28545	#N/A	#N/A	#N/A	#N/A
t3188	473.317	-0.198155	0.1071	1.85019	0.064286	0.28545	0	4280992	4281627	2	GM
t3579	305.164	-0.330221	0.178477	1.85022	0.0642825	0.28545	0	4680249	4680494	5	S
t0981	311.019	0.285006	0.154194	-1.84836	0.0645502	0.286343	0	2070467	2071141	1	-
t3507	780.39	-0.219245	0.118694	1.84714	0.0647266	0.286845	yijO	4605047	4605883	5	K
t1723	6229.85	-0.467433	0.253207	1.84605	0.0648851	0.286987	fabF	2791181	2792422	1	I
t2692	348.415	0.311825	0.168909	-1.84612	0.0648751	0.286987	0	3786137	3786436	2	K
t1039	1857.14	-0.403677	0.218895	1.84416	0.06516	0.287714	0	2124023	2124310	1	S
t1663	981.9	-0.308612	0.167356	1.84405	0.0651762	0.287714	galU	2724656	2725564	1	M
t1174	1144.81	0.236078	0.128184	-1.84171	0.0655178	0.288941	sppA	2242132	2243988	1	OU
t2524	591.044	0.226063	0.122851	-1.84014	0.0657472	0.289671	stbD	3601564	3602889	1	NU
t2081	262.488	-0.308161	0.167526	1.83948	0.0658439	0.289815	moaE	3144514	3144966	1	H
t0825	67.2235	0.381642	0.207633	-1.83806	0.0660532	0.290174	#N/A	#N/A	#N/A	#N/A
t3729	1403.57	0.224152	0.12193	-1.83836	0.0660089	0.290174	uhpB	53115	54617	3	T
t0182	1081.07	-0.291603	0.158975	1.83427	0.066614	0.291756	panC	1209715	1210569	7	H
t0242	167.87	-0.258176	0.140738	1.83445	0.0665872	0.291756	yaeJ	1280160	1280582	7	J
t0516	425.384	-0.207707	0.113287	1.83346	0.0667349	0.291756	0	1590764	1591408	1	O
t3254	314.31	-0.235356	0.128357	1.8336	0.0667129	0.291756	#N/A	#N/A	#N/A	#N/A
t3616	1183.61	-0.204736	0.111591	1.8347	0.06655	0.291756	glnG	4718067	4719476	5	T
t0136	4807.55	-0.459784	0.251024	1.83163	0.0670063	0.292661	ftsA	1157110	1158372	7	D
t1552	431.243	-0.378783	0.206885	1.83089	0.0671168	0.292861	0	2610443	2610598	1	S
t1613	3496.58	-0.411613	0.225017	1.82925	0.0673616	0.293567	fabI	2668953	2669741	1	I
t4532	726.36	0.182811	0.0999546	-1.82894	0.0674079	0.293567	#N/A	#N/A	#N/A	#N/A
t4253	435.799	0.291542	0.159469	-1.82821	0.0675183	0.293766	pilK	630620	631087	7	-
t4621	1375.33	0.186365	0.101989	-1.8273	0.0676549	0.294079	slt	983190	985073	7	M
t0679	223.044	0.264223	0.144799	-1.82475	0.0680388	0.295464	0	1766075	1766719	1	O
t3189	274.788	-0.25248	0.13852	1.8227	0.0683485	0.296525	0	4281758	4282276	2	S
t4269	163.219	0.26984	0.148177	-1.82107	0.0685962	0.297316	0	643955	644374	7	U
t0555	333.11	-0.237798	0.130705	1.81935	0.0688582	0.297599	yfbB	1632836	1633594	1	H
t3289	1415.28	-0.313112	0.17202	1.82021	0.0687271	0.297599	mreB	4383956	4384999	2	D
t4555	473.245	0.203053	0.111604	-1.8194	0.06885	0.297599	0	916358	917023	7	Q
t0682	179.853	0.245251	0.134836	-1.81888	0.0689294	0.297623	0	1769045	1769242	1
t0677	415.679	0.249589	0.137258	-1.8184	0.0690032	0.297658	0	1764312	1765349	1	Q
t2450	707.595	-0.182575	0.100485	1.81694	0.0692257	0.298334	tsx	3521836	3522699	1	M
t4548	184.903	0.281804	0.155145	-1.81639	0.0693112	0.29842	0	909960	910235	7
t1080	126.54	0.294093	0.162006	-1.81532	0.0694743	0.298838	0	2163774	2164028	1	S
t4272	284.93	0.326315	0.179813	-1.81474	0.0695633	0.298938	0	647490	647882	7	S
t3224	2025.48	-0.330404	0.182138	1.81403	0.0696729	0.298969	murA	4316260	4317519	2	M
t4530	182.545	0.287158	0.158315	-1.81384	0.0697024	0.298969	0	887038	887178	7
t3626	375.747	-0.222363	0.122626	1.81334	0.0697794	0.299017	mobA	4729554	4730138	5	H
t0828	126.609	0.305509	0.168647	-1.81153	0.0700588	0.299648	pduK	1924692	1925174	1	CQ
t3615	841.973	-0.170078	0.0938746	1.81176	0.0700229	0.299648	glnL	4717009	4718058	5	F
t4493	851.132	-0.342459	0.189129	1.81071	0.0701855	0.299907	yjgF	851383	851769	7	J
t1495	153.745	0.250843	0.138691	-1.80864	0.0705073	0.300707	0	2549192	2549413	1	M
t2398	1171.63	-0.171132	0.0946155	1.80871	0.0704959	0.300707	mdlB	3469273	3471054	1	P
t3943	534.278	0.187116	0.10348	-1.80823	0.0705713	0.300707	0	292441	293106	3	U
t0436	539.294	0.273578	0.151577	-1.80488	0.0710929	0.302078	xapB	1510644	1511900	1	U
t0603	49.7563	0.400887	0.22211	-1.8049	0.0710903	0.302078	yojF	1689942	1690205	1	P
t4283	397.63	0.255164	0.141342	-1.8053	0.0710283	0.302078	0	659149	659733	7	-
t2612	1631.77	0.546566	0.303091	-1.80331	0.0713398	0.302844	product=23S ribosomal RNA	3689045	3692050	0
t0023	395.805	0.218096	0.120985	-1.80267	0.0714395	0.302984	bcfB	1026460	1027146	7	M
t1988	2400.78	-0.336847	0.186991	1.80141	0.0716384	0.303543	clpA	3045748	3048024	1	O
t4241	226.471	0.326564	0.181419	-1.80005	0.071852	0.304165	#N/A	#N/A	#N/A	#N/A
t0826	126.553	0.30438	0.169145	-1.79952	0.0719361	0.304237	pduM	1923572	1924063	1	S
t1780	123.498	-0.376834	0.209462	1.79906	0.0720097	0.304265	csgF	2842951	2843367	1	S
t0556	1075.12	-0.357879	0.199145	1.79708	0.0723236	0.30474	menB	1633609	1634466	1	H
t1208	362.727	0.281625	0.156706	-1.79715	0.0723118	0.30474	0	2276904	2277863	1	S
t3819	1640.02	-0.293792	0.16348	1.79711	0.0723181	0.30474	gpsA	147982	149001	3	I
t1396	99.6137	0.316342	0.176194	-1.79542	0.0725872	0.305283	0	2442297	2442749	1	S
t4535	225.139	0.291785	0.162503	-1.79556	0.0725643	0.305283	#N/A	#N/A	#N/A	#N/A
t2465	2007.77	-0.328752	0.183156	1.79493	0.0726646	0.305326	brnQ	3536373	3537692	1	U
t0302	894.92	-0.179367	0.100036	1.79302	0.0729694	0.30604	hcaT	1348597	1349736	1	EGP
t1246	2354.08	-0.333833	0.186171	1.79315	0.0729483	0.30604	pykF	2315951	2317363	1	F
t2016	461.32	-0.233433	0.130394	1.79022	0.0734192	0.307642	potI	3075485	3076330	1	P
t0615	92.9448	0.354403	0.198041	-1.78954	0.0735277	0.307696	ccmF	1698188	1700119	1	O
t1652	1257.51	-0.425081	0.23757	1.78929	0.0735677	0.307696	0	2711180	2711509	1	S
t0028	453.691	0.273689	0.153188	-1.78662	0.0739985	0.308097	bcfG	1031853	1032557	7	NU
t0084	264.664	0.239228	0.133902	-1.78659	0.0740031	0.308097	0	1096421	1096615	7
t0653	589.047	0.199379	0.111558	-1.78722	0.0739013	0.308097	yeiH	1737120	1738169	1	S
t2198	89.0984	-0.541639	0.302954	1.78786	0.0737989	0.308097	product=tRNA-Gln	3267911	3267985	1
t3716	1063.82	0.220615	0.123469	-1.7868	0.0739697	0.308097	dsdX	39166	40503	3	EG
t3793	422.497	-0.207126	0.116044	1.78489	0.0742799	0.308966	coaD	122076	122555	3	F
t3565	663.182	0.20089	0.112583	-1.78436	0.0743645	0.309035	#N/A	#N/A	#N/A	#N/A
t3398	634.108	-0.540527	0.303031	1.78374	0.0744667	0.309177	ilvL	4501748	4501846	4
t0966	644.211	0.258473	0.145096	-1.7814	0.0748472	0.309623	0	2055285	2056421	1	S
t1042	661.592	0.201566	0.113088	-1.78238	0.0746867	0.309623	ftsI	2125544	2127289	1	D
t2695	5653.31	-0.468816	0.263162	1.78147	0.0748359	0.309623	stpA	3787322	3787723	2	S
t3220	15549.5	-0.510842	0.286639	1.78218	0.0747202	0.309623	rpmA	4313863	4314120	2	J
t3056	980.536	-0.222806	0.125119	1.78076	0.0749519	0.309774	uxuA	4138861	4140045	2	G
t0058	103.432	0.329844	0.185333	-1.77974	0.0751189	0.3099	oadG	1067994	1068233	7	C
t0279	565.542	-0.241683	0.135794	1.77978	0.0751116	0.3099	pdxJ	1318933	1319664	1	H
t2453	394.917	-0.191721	0.107856	1.77756	0.0754759	0.310938	0	3523849	3524541	1	K
t3595	1048.85	-0.31269	0.17597	1.77695	0.0755761	0.310938	yihX	4694987	4695586	5	S
t4422	316.729	0.225337	0.126809	-1.77698	0.0755714	0.310938	#N/A	#N/A	#N/A	#N/A
t0366	535.655	0.254198	0.143101	-1.77636	0.0756735	0.311057	0	1437313	1438581	1	EG
t0873	156.445	0.402286	0.226943	-1.77263	0.0762905	0.311071	product=tRNA-Asn	1980296	1980371	1
t2191	531.04	-0.191954	0.108315	1.77219	0.0763626	0.311071	nagB	3261504	3262304	1	G
t2202	1235.28	-0.256588	0.144742	1.77273	0.0762737	0.311071	yleB	3268441	3269616	1	CH
t2984	510.245	-0.160068	0.090259	1.77343	0.0761581	0.311071	0	4076952	4077587	2	U
t3852	843.554	0.186146	0.10503	-1.77231	0.0763435	0.311071	yiaJ	187566	188366	3	K
t4200	1923.18	0.220674	0.124367	-1.77438	0.0760008	0.311071	0	573535	575178	7	S
t4250	1021.35	0.212404	0.119787	-1.77317	0.0762	0.311071	pilV	627717	629024	7	NU
t4524	485.008	0.268761	0.151576	-1.77311	0.0762111	0.311071	0	881838	882698	7	-
t4569	655.001	0.217609	0.122648	-1.77426	0.0760202	0.311071	0	930009	930974	7	S
t4629	738.119	0.223645	0.125955	-1.7756	0.0757994	0.311071	creD	990324	991673	7	V
t1065	1125.52	-0.306394	0.172941	1.77167	0.0764492	0.311145	0	2149257	2149916	1	Q
t0709	394.713	0.241799	0.13655	-1.77077	0.0765982	0.311472	0	1797852	1798649	1	H
t2852	3681.08	-0.419079	0.23684	1.76946	0.0768165	0.31208	0	3930747	3931418	2	H
t1566	3527.6	0.529175	0.299439	-1.76722	0.0771914	0.312985	0	2628292	2628546	1	S
t2238	171882	-0.514784	0.29135	1.76689	0.0772462	0.312985	cspE	3304527	3304736	1	K
t4236	118.429	0.314126	0.177756	-1.76718	0.0771983	0.312985	0	615953	616171	7	S
t0249	241.392	-0.264655	0.149939	1.76509	0.0775487	0.313011	yaeE	1286010	1286648	7	P
t2226	665.181	-0.326659	0.185097	1.7648	0.0775975	0.313011	ybeA	3293244	3293711	1	J
t3524	894.514	-0.135785	0.0769222	1.76523	0.0775259	0.313011	cytR	4629211	4630236	5	K
t3651	1916	-0.407315	0.230709	1.7655	0.0774802	0.313011	atpH	4757535	4758068	3	C
t3750	749.276	0.263677	0.149396	-1.76495	0.0775714	0.313011	0	74019	75128	3	H
t2253	2374.58	-0.434299	0.24617	1.76423	0.0776937	0.313121	ybdQ	3319816	3320244	1	T
t0636	855.645	0.25813	0.146429	-1.76284	0.077928	0.313351	yejF	1717927	1719516	1	P
t0704	286.255	0.278856	0.158146	-1.76328	0.0778529	0.313351	stcA	1792072	1792602	1	NU
t3529	22196.4	-0.493615	0.28004	1.76266	0.0779581	0.313351	menG	4634377	4634862	5	H
t0535	159.79	0.295804	0.167933	-1.76144	0.0781647	0.313566	0	1610988	1611140	1
t1817	536.797	0.252362	0.143297	-1.76112	0.0782188	0.313566	#N/A	#N/A	#N/A	#N/A
t3914	1341.4	0.148862	0.0845117	-1.76144	0.0781644	0.313566	treF	260224	261873	3	G
t2277	461.902	0.268581	0.152585	-1.7602	0.0783732	0.313908	fepG	3345761	3346750	1	P
t1285	65.9088	0.390929	0.222234	-1.75909	0.0785622	0.314111	ssaP	2353103	2353477	1	-
t1440	147.703	0.276811	0.157359	-1.7591	0.07856	0.314111	marA	2486695	2487129	1	K
t0356	1524.35	0.187852	0.106948	-1.75648	0.0790064	0.314777	ppk	1425475	1427541	1	F
t0459	659.33	0.248739	0.1416	-1.75664	0.0789792	0.314777	pgtP	1532598	1533989	1	G
t3013	354.234	-0.209859	0.119442	1.757	0.0789182	0.314777	0	4104190	4104756	2	S
t3256	574.663	-0.197629	0.112455	1.75741	0.0788487	0.314777	nanA	4349468	4350361	2	H
t4220	124.919	0.348203	0.198367	-1.75535	0.0792002	0.314996	0	599102	599389	7	K
t4273	531.338	0.289709	0.165029	-1.7555	0.0791731	0.314996	0	647879	648847	7	S
t1192	491.98	0.224401	0.128058	-1.75234	0.0797154	0.316214	celB	2261430	2262788	1	U
t3843	519	0.255503	0.1458	-1.75241	0.0797028	0.316214	yiaR	179004	179864	3	G
t4508	932.191	-0.316626	0.180636	1.75284	0.0796297	0.316214	0	863346	863861	7	K
t3333	540.385	-0.182716	0.104319	1.75151	0.0798572	0.3165	metR	4436982	4437935	4	K
t0317	2092.89	0.435576	0.248792	-1.75076	0.0799866	0.316605	hscA	1362118	1363968	1	F
t0870	257.135	0.258137	0.147528	-1.74974	0.0801628	0.316605	0	1963823	1964059	1
t2420	518.187	0.498543	0.284878	-1.75003	0.0801138	0.316605	cyoD	3495712	3496041	1	C
t4630	546.574	0.247224	0.141256	-1.75019	0.080086	0.316605	#N/A	#N/A	#N/A	#N/A
t2418	3291.12	0.45952	0.262836	-1.74831	0.0804096	0.317303	cyoB	3493117	3495108	1	C
t3822	990.383	0.216589	0.12396	-1.74725	0.0805937	0.317753	0	151367	152563	3	M
t2050	1003.37	-0.278504	0.159561	1.74544	0.0809089	0.318719	ybiS	3113092	3114012	1	S
t0293	1412.31	-0.273997	0.157142	1.74363	0.0812245	0.318733	yfhA	1336695	1338032	1	F
t0611	31.3595	0.44765	0.256738	-1.74361	0.0812278	0.318733	ccmB	1696058	1696717	1	O
t1129	75.9643	0.353752	0.202956	-1.743	0.0813338	0.318733	0	2204581	2204730	1
t1242	183.732	0.269777	0.154623	-1.74475	0.0810288	0.318733	0	2313444	2313860	1	S
t1308	188.75	0.230459	0.132162	-1.74376	0.0812007	0.318733	sodC	2371799	2372320	1	P
t1948	900.412	-0.227397	0.130459	1.74306	0.0813235	0.318733	#N/A	#N/A	#N/A	#N/A
t3127	1594.95	-0.321584	0.184624	1.74183	0.0815382	0.318983	0	4216292	4216903	2	I
t3912	270.589	0.209006	0.11999	-1.74186	0.0815331	0.318983	0	257985	258341	3	S
t3148	2471.39	-0.437189	0.251224	1.74023	0.081818	0.319802	0	4240723	4241091	2	S
t2956	1236.05	-0.280314	0.161136	1.73961	0.0819275	0.319955	0	4046936	4047688	2	M
t3744	390.024	0.241817	0.139151	-1.7378	0.0822454	0.32092	0	67831	68124	3	-
t3815	2245.78	-0.399352	0.229953	1.73667	0.0824457	0.321425	0	144911	146434	3	G
t0946	355.043	-0.193012	0.111175	1.73611	0.0825445	0.321476	0	2036166	2036723	1	S
t1262	487.894	0.285184	0.164296	-1.73579	0.0826005	0.321476	spiA	2336213	2337706	1	NU
t0255	172.233	-0.306682	0.176794	1.73469	0.0827963	0.321874	0	1294358	1294813	1	S
t1303	809.929	-0.312739	0.180355	1.73401	0.0829156	0.321874	gloA	2368199	2368606	1	H
t2301	23.9113	-0.43113	0.248615	1.73413	0.0828954	0.321874	#N/A	#N/A	#N/A	#N/A
t4182	457.912	0.342701	0.197851	-1.73212	0.0832528	0.322907	0	555010	555156	7
t4036	425.853	-0.182596	0.105484	1.73104	0.0834448	0.323375	pabA	403310	403873	3	EH
t3128	1104.24	-0.196056	0.113316	1.73016	0.0836015	0.323706	0	4217153	4218166	2	J
t0720	925.407	0.190751	0.110284	-1.72963	0.0836964	0.323797	0	1807763	1809124	1	E
t2908	234.094	-0.229008	0.132494	1.72844	0.0839091	0.324344	ppdA	4000138	4000608	2	NU
t0244	23.939	0.447355	0.259061	-1.72683	0.0841981	0.325184	tnpA	1281423	1281881	7	L
t0713	439.838	0.234245	0.135751	-1.72555	0.0844276	0.325712	0	1801154	1802158	1	O
t1337	618.593	0.22307	0.129399	-1.72389	0.0847282	0.325712	fumC	2399336	2400739	1	C
t1696	423.903	-0.225279	0.130585	1.72516	0.0844986	0.325712	sifA	2762188	2763198	1	S
t2047	574.964	-0.185908	0.107898	1.723	0.0848882	0.325712	0	3108819	3109628	1	S
t2324	2069.38	-0.303512	0.176165	1.72289	0.0849089	0.325712	cysS	3388718	3390103	1	J
t3285	1977.26	-0.30782	0.178522	1.72427	0.0846586	0.325712	rnG	4380287	4381756	2	J
t3491	2667.75	-0.521238	0.302266	1.72443	0.0846294	0.325712	product=tRNA-Ala	4585198	4585273	0
t3768	313.952	0.353113	0.204954	-1.72289	0.0849086	0.325712	product=tRNA-Sec	95336	95426	3
t1282	682.604	0.229633	0.133336	-1.72221	0.0850312	0.325905	ssaV	2349406	2351451	1	U
t1722	626.113	-0.229882	0.133607	1.72058	0.0853263	0.326001	pabC	2790248	2791057	1	E
t2118	2481.1	-0.380666	0.221222	1.72074	0.0852974	0.326001	aroG	3183573	3184625	1	E
t2839	891.226	-0.444463	0.258268	1.72094	0.0852624	0.326001	0	3914186	3915103	2	L
t3485	6.08607	-0.506372	0.294318	1.72049	0.0853435	0.326001	product=tRNA-Thr	4578091	4578166	6
t0396	334.133	0.262699	0.15275	-1.7198	0.0854687	0.326204	eutJ	1472456	1473295	1	E
t2053	836.64	-0.162121	0.0943171	1.71889	0.0856338	0.326351	ybiP	3116218	3117798	1	S
t2563	137.227	0.259534	0.150997	-1.7188	0.085651	0.326351	0	3642301	3642606	1	S
t4632	1423.23	0.183309	0.106697	-1.71803	0.0857909	0.32661	#N/A	#N/A	#N/A	#N/A
t2794	636.664	0.169753	0.0988327	-1.71758	0.0858738	0.326651	spaN	3874447	3875457	2	S
t0205	1091.74	0.517437	0.301357	-1.71702	0.0859749	0.326762	yadR	1238462	1238851	7	C
t1121	92.2439	0.314086	0.182974	-1.71656	0.0860597	0.326811	product=tRNA-Arg	2201704	2201780	1
t2958	5481.61	-0.402315	0.234447	1.71601	0.0861596	0.326917	lysS	4048580	4050097	2	J
t4507	408.341	0.231274	0.134815	-1.7155	0.086254	0.327001	0	862751	863239	7	S
t0104	209.569	0.250258	0.146038	-1.71365	0.0865929	0.327161	0	1119566	1119985	7	S
t1765	1034.48	-0.228171	0.133282	1.71194	0.0869084	0.327161	htrB	2828715	2829635	1	M
t3369	822.412	-0.152275	0.0889332	1.71224	0.086853	0.327161	rffT	4469498	4470856	4	S
t3610	962.201	-0.236491	0.138159	1.71174	0.0869451	0.327161	#N/A	#N/A	#N/A	#N/A
t3621	3321.45	-0.271805	0.158686	1.71285	0.08674	0.327161	polA	4723417	4726203	5	L
t3737	1166.03	0.217286	0.126801	-1.7136	0.0866028	0.327161	0	61432	62916	3	G
t4249	320.503	0.286051	0.167023	-1.71264	0.086778	0.327161	pilU	627058	627720	7	NOU
t4518	2144.48	0.369199	0.215368	-1.71428	0.0864782	0.327161	0	876125	877390	7	L
t4522	350.094	0.230724	0.134645	-1.71357	0.0866072	0.327161	0	881013	881579	7	S
t3182	839.715	-0.200873	0.11745	1.71028	0.0872136	0.3279	gatR	4275466	4276239	2	K
t2602	1158.96	-0.351295	0.205469	1.70972	0.0873168	0.328016	rnhA	3680262	3680729	1	L
t2131	605.593	-0.278847	0.163181	1.70882	0.0874835	0.328099	tolQ	3193526	3194218	1	U
t2801	471.607	0.263853	0.154404	-1.70885	0.0874791	0.328099	invF	3882483	3883133	2	K
t2406	276.749	-0.229208	0.134397	1.70546	0.0881083	0.329625	0	3478732	3479130	1	S
t4132	564.298	-0.196707	0.115335	1.70553	0.0880955	0.329625	0	485326	485736	7	S
t4466	694.58	0.168041	0.0985016	-1.70598	0.0880126	0.329625	0	823341	824549	7	P
t2255	209.517	0.212053	0.124377	-1.70492	0.0882089	0.32973	0	3321079	3321636	1	C
t3382	2191.15	-0.323406	0.189814	1.7038	0.0884181	0.329968	rhlB	4483939	4485204	4	F
t4506	55.994	0.348697	0.204633	-1.70402	0.088378	0.329968	0	862516	862671	7
t2888	1166.01	-0.227252	0.133436	1.70308	0.0885535	0.330202	ygdE	3975542	3976642	2	J
t3227	669.784	-0.260615	0.1532	1.70115	0.0889152	0.331023	0	4318311	4318946	2	Q
t3384	1384.95	-0.188031	0.110533	1.70112	0.0889196	0.331023	rep	4486844	4488868	4	L
t0027	238.746	0.207567	0.122204	-1.69853	0.0894084	0.33257	bcfF	1031342	1031860	7	NU
t0431	1619.98	0.209038	0.123329	-1.69496	0.0900826	0.333521	ligA	1504431	1506446	1	L
t0435	347.317	0.24626	0.145331	-1.69447	0.0901763	0.333521	xapA	1509756	1510589	1	F
t1406	13.4328	0.495838	0.292326	-1.69618	0.0898518	0.333521	tnpA	2451904	2452362	1	L
t2222	235.13	-0.199254	0.117588	1.6945	0.0901695	0.333521	0	3290179	3290820	1	H
t2598	146.805	-0.270641	0.159721	1.69446	0.0901786	0.333521	0	3677883	3678305	1	S
t3212	617.247	-0.214905	0.12682	1.69457	0.0901579	0.333521	folP	4305099	4305947	2	H
t4290	8018.48	-0.513055	0.302391	1.69666	0.0897606	0.333521	0	665054	665323	7	-
t3129	91345.1	-0.514567	0.303935	1.69302	0.0904524	0.334261	rpsU	4218394	4218609	2	J
t0233	1247.55	-0.297338	0.17567	1.6926	0.0905325	0.334285	accA	1271260	1272219	7	I
t4486	1677.41	-0.288056	0.170255	1.69191	0.0906631	0.334495	nrdD	840902	843040	7	F
t0304	366.925	0.171804	0.101638	-1.69034	0.090962	0.335325	0	1351134	1351772	1	S
t0453	582.316	0.177449	0.105174	-1.6872	0.0915654	0.337179	0	1525078	1526313	1	P
t0710	379.212	0.277102	0.164322	-1.68633	0.0917323	0.337179	thiD	1798636	1799436	1	H
t1116	117.58	0.253242	0.150201	-1.68603	0.0917908	0.337179	pagD	2199674	2199937	1	-
t1193	152.62	0.240288	0.142537	-1.68579	0.0918364	0.337179	celC	2262839	2263186	1	G
t2052	549.701	-0.346437	0.205441	1.68631	0.091736	0.337179	0	3115165	3115638	1	K
t4612	1791.18	-0.297617	0.176626	1.68501	0.0919865	0.337457	deoB	972579	973802	7	G
t2000	626.497	-0.174786	0.103826	1.68344	0.09229	0.338297	0	3061665	3063098	1	GM
t0526	1763.11	-0.281251	0.16732	1.68092	0.0927787	0.339444	pta	1599672	1601816	1	C
t2075	310.368	0.256612	0.152699	-1.68051	0.0928589	0.339444	ybhP	3139514	3140272	1	L
t3826	483.819	0.249576	0.148532	-1.68028	0.092902	0.339444	lctR	155679	156455	3	K
t4104	73.6076	-0.357299	0.212566	1.68089	0.0927852	0.339444	yrdB	450264	450521	3	S
t0376	702.837	0.170284	0.101378	-1.67969	0.0930177	0.339593	dapE	1447059	1448186	1	E
t1945	752.232	-0.412046	0.245369	1.67929	0.0930951	0.339603	0	2995396	2996289	1	J
t2548	1436.66	0.184462	0.109961	-1.67752	0.093441	0.340044	tsaC	3626561	3629248	1	NU
t2608	573.52	-0.231935	0.138233	1.67786	0.0933751	0.340044	0	3685513	3686688	1	U
t4258	327.706	0.214239	0.127675	-1.678	0.093348	0.340044	0	635055	635555	7	KT
t3957	392.717	-0.19127	0.11405	1.67707	0.0935293	0.340093	yhhK	305721	306104	3	K
t0235	844.493	-0.186636	0.111519	1.67358	0.0942136	0.341214	#N/A	#N/A	#N/A	#N/A
t0478	421.861	0.177729	0.106149	-1.67433	0.0940651	0.341214	0	1553725	1554276	1	S
t0770	631.361	0.230804	0.137813	-1.67476	0.0939806	0.341214	wzxC	1861846	1863324	1	S
t2523	1391.2	0.177988	0.106312	-1.6742	0.094091	0.341214	#N/A	#N/A	#N/A	#N/A
t4199	796.557	0.293585	0.175395	-1.67385	0.09416	0.341214	pmrA	572870	573538	7	K
t4409	1343.98	-0.215339	0.128739	1.67268	0.0943912	0.341585	amiB	768998	770317	7	M
t2952	517.782	-0.249832	0.14947	1.67145	0.0946325	0.342185	0	4044142	4044468	2
t1358	260.243	0.270478	0.162274	-1.6668	0.0955548	0.344884	0	2417279	2418163	1	S
t1633	337.163	-0.216476	0.129915	1.66628	0.0956572	0.344884	0	2693599	2694219	1	J
t1851	691.251	-0.327452	0.196532	1.66615	0.0956829	0.344884	0	2912226	2912678	1	D
t2913	1641.13	-0.376315	0.225723	1.66715	0.0954839	0.344884	0	4005652	4006182	2	L
t1035	511.827	0.201788	0.121295	-1.66362	0.0961876	0.346428	#N/A	#N/A	#N/A	#N/A
t1351	373.943	0.208695	0.125518	-1.66267	0.0963792	0.346568	0	2412304	2413329	1	S
t4194	573.14	0.244564	0.147076	-1.66284	0.0963454	0.346568	phnO	568169	568633	7	K
t2351	1758.5	-0.26159	0.157459	1.66132	0.0966492	0.347264	0	3418366	3419499	1	M
t3986	1977.08	-0.179425	0.108067	1.6603	0.0968534	0.347722	glgP	338598	341045	3	G
t4289	274.158	0.218707	0.131761	-1.65987	0.0969404	0.347759	0	664595	664954	7	S
t0127	1901.41	-0.279773	0.168634	1.65905	0.0971052	0.348075	murE	1146229	1147716	7	M
t0071	430.334	0.257762	0.155633	-1.65621	0.0976795	0.349802	caiD	1082877	1083662	7	H
t2162	465.93	-0.179531	0.108419	1.65591	0.097741	0.349802	0	3225785	3226519	1	S
t0979	474.637	-0.252465	0.15252	1.65529	0.097866	0.349973	ruvC	2069117	2069638	1	L
t1755	396.253	-0.309104	0.187073	1.65232	0.0984695	0.351854	grxB	2821255	2821902	1	O
t3858	1051.96	0.220852	0.133989	-1.64828	0.0992952	0.354525	xylA	195186	196508	3	G
t1162	632.794	0.205427	0.124748	-1.64673	0.0996127	0.354529	#N/A	#N/A	#N/A	#N/A
t1522	76.0256	0.279661	0.169865	-1.64637	0.099687	0.354529	0	2579745	2580026	1	G
t1662	19045.5	-0.457798	0.278036	1.64654	0.0996527	0.354529	hns	2724111	2724524	1	K
t3753	955.02	0.134291	0.081565	-1.64643	0.0996756	0.354529	yicL	77078	77980	3	EG
t3851	744.243	0.220542	0.133949	-1.64645	0.0996702	0.354529	0	186338	187336	3	C
t2030	1060.85	-0.258316	0.157039	1.64492	0.0999855	0.355313	mdfA	3088281	3089513	1	EGP
t0342	2527.47	0.243827	0.148384	-1.64322	0.100338	0.356286	#N/A	#N/A	#N/A	#N/A
t2092	694.881	-0.219865	0.133994	1.64086	0.100827	0.357741	bioF	3155461	3156618	1	H
t1792	255.791	0.244177	0.148955	-1.63927	0.101158	0.358356	0	2854127	2854654	1	E
t3622	864.858	-0.184271	0.112393	1.63952	0.101104	0.358356	yihG	4726591	4727499	5	I
t2083	200.113	-0.345604	0.210893	1.63876	0.101262	0.358447	moaC	3145206	3145691	1	H
t0316	458.802	0.418086	0.255236	-1.63804	0.101414	0.358703	yfhE	1361590	1362105	1	O
t2968	466.774	-0.226188	0.138198	1.63669	0.101695	0.359196	0	4058198	4058509	2	S
t2981	1458.9	-0.278247	0.170014	1.63661	0.101712	0.359196	rpiA	4074141	4074800	2	G
t1367	81.0554	0.304414	0.186186	-1.63499	0.10205	0.360112	0	2424622	2424960	1	S
t1233	1554.96	0.174912	0.107011	-1.63452	0.10215	0.360126	0	2302530	2305586	1	C
t3238	411.55	-0.247471	0.151431	1.63422	0.102213	0.360126	0	4327231	4327518	2	J
t4534	438.791	0.217462	0.133108	-1.63372	0.102317	0.360213	sefB	889847	890599	7	M
t0388	107.3	0.292103	0.179075	-1.63117	0.102854	0.360346	tnpA	1466060	1466518	1	L
t0520	207.666	0.270463	0.165944	-1.62985	0.103133	0.360346	0	1593904	1594347	1	G
t0727	134.979	0.272848	0.167587	-1.6281	0.103503	0.360346	0	1811788	1812090	1
t0735	361.482	0.258955	0.159196	-1.62664	0.103814	0.360346	0	1816173	1816886	1	-
t1001	190.859	0.245436	0.150958	-1.62586	0.10398	0.360346	holE	2091904	2092134	1	L
t1087	147.284	0.246501	0.151357	-1.62861	0.103395	0.360346	hyaD	2171795	2172391	1	C
t1161	248.258	0.207201	0.12739	-1.62651	0.103841	0.360346	0	2226938	2227465	1	S
t1357	20.0076	0.446437	0.274682	-1.62529	0.104102	0.360346	0	2417067	2417282	1	S
t1392	22.0317	0.419388	0.257462	-1.62893	0.103328	0.360346	0	2440980	2441195	1
t1646	784.597	-0.272535	0.167034	1.63161	0.102761	0.360346	yciC	2706118	2706861	1	S
t2001	745.73	-0.1702	0.104584	1.6274	0.103652	0.360346	0	3063194	3064207	1	M
t2010	621.677	-0.186462	0.114391	1.63004	0.103092	0.360346	0	3070281	3071768	1	P
t2011	111.313	-0.276126	0.169466	1.62939	0.10323	0.360346	0	3071778	3072098	1	G
t2412	2605.93	-0.363832	0.22365	1.62679	0.103781	0.360346	clpP	3486464	3487087	1	O
t2433	530.67	-0.183362	0.112426	1.63095	0.102901	0.360346	phnR	3506168	3506887	1	K
t2550	384.749	0.222057	0.136046	-1.63223	0.102632	0.360346	tcfA	3629983	3630693	1	NU
t3354	16546.8	-0.471082	0.289577	1.6268	0.103781	0.360346	cyaY	4457106	4457426	4	P
t3823	1308.48	0.148849	0.0913618	-1.62923	0.103265	0.360346	0	152831	153886	3	K
t3824	439.2	0.18948	0.1164	-1.62784	0.103559	0.360346	yibK	153954	154427	3	J
t4044	1090.86	-0.428409	0.263392	1.62651	0.103842	0.360346	0	411116	411427	3	S
t4209	305.975	0.27452	0.16889	-1.62543	0.10407	0.360346	0	587744	588010	7
t4440	274.618	0.185513	0.114078	-1.6262	0.103907	0.360346	yjfY	797597	797872	7	S
t1297	321.851	0.231622	0.142572	-1.6246	0.104248	0.360576	ydhB	2362740	2363672	1	K
t1002	344.264	0.284954	0.175493	-1.62374	0.104432	0.360939	0	2092266	2092646	1	S
t0368	777.278	-0.276719	0.170525	1.62275	0.104643	0.361392	bcp	1439773	1440243	1	O
t0696	889.935	0.16606	0.102498	-1.62013	0.105205	0.361876	yehU	1783554	1785239	1	T
t1132	6625.95	-0.428408	0.264286	1.621	0.105018	0.361876	0	2206616	2206930	1	M
t1258	401.493	0.168395	0.10398	-1.61949	0.105341	0.361876	0	2331071	2331799	1	K
t3186	435.642	-0.224773	0.138756	1.61992	0.10525	0.361876	0	4279750	4280340	2	G
t3665	1297.27	-0.193429	0.119356	1.62061	0.105102	0.361876	0	4775139	4776512	3	G
t3945	1762.67	0.173181	0.106794	-1.62163	0.104882	0.361876	0	293545	295188	3	NT
t4628	923.871	0.167404	0.103366	-1.61952	0.105335	0.361876	creC	988842	990266	7	T
t0034	994.883	0.212184	0.13107	-1.61886	0.105478	0.36207	0	1036683	1038401	7	M
t2082	273.418	-0.487403	0.301497	1.61661	0.105962	0.363185	moaD	3144968	3145219	1	H
t2654	239.23	0.212769	0.131614	-1.61661	0.105962	0.363185	0	3743051	3743506	2	-
t0069	374.728	-0.245281	0.151909	1.61466	0.106384	0.363872	caiF	1081696	1082091	7	K
t2617	2842.21	-0.404533	0.250551	1.61457	0.106403	0.363872	yfiH	3697267	3697998	2	S
t4595	308.392	0.266728	0.165133	-1.61523	0.106261	0.363872	0	959233	959469	7	S
t1626	973.208	-0.228986	0.141875	1.614	0.106527	0.364021	cysB	2685226	2686200	1	K
t0465	305.905	0.189048	0.117176	-1.61337	0.106665	0.364218	#N/A	#N/A	#N/A	#N/A
t1186	479.14	0.180419	0.111913	-1.61214	0.106931	0.36437	astE	2256474	2257442	1	E
t2066	555.247	-0.142509	0.0883746	1.61256	0.106841	0.36437	#N/A	#N/A	#N/A	#N/A
t3999	483.2	-0.327146	0.202945	1.61199	0.106964	0.36437	yhgG	357918	358154	3	K
t4201	1046.24	0.232889	0.144501	-1.61168	0.107031	0.36437	0	575312	576649	7	U
t3378	930.43	-0.203777	0.126573	1.60996	0.107406	0.364828	0	4479397	4480443	4	M
t4244	280.501	0.301161	0.18698	-1.61066	0.107255	0.364828	pilP	622663	623133	7	-
t4574	1072.63	0.131989	0.0819689	-1.61024	0.107346	0.364828	hsdS	934306	935694	7	V
t0167	506.631	0.155857	0.0968815	-1.60873	0.107675	0.36508	ygbK	1194673	1195944	7	S
t0372	612.67	0.225984	0.14061	-1.60718	0.108016	0.36508	purC	1443065	1443778	1	F
t1913	217.217	-0.201934	0.125655	1.60705	0.108044	0.36508	#N/A	#N/A	#N/A	#N/A
t2866	1664.7	-0.259221	0.161244	1.60764	0.107915	0.36508	ygcA	3947944	3949239	2	J
t3357	249.297	-0.174501	0.108473	1.60871	0.107681	0.36508	0	4458600	4458953	4	-
t3699	13.4859	0.47618	0.296263	-1.60729	0.107991	0.36508	ccmA	25008	25625	3	P
t3885	2627.53	-0.337303	0.209712	1.60841	0.107744	0.36508	dppA	221207	222814	3	E
t4261	515.254	0.232215	0.144568	-1.60627	0.108215	0.365385	0	638241	638999	7	S
t0382	678.344	0.244579	0.152365	-1.60522	0.108445	0.365454	yffH	1458186	1458761	1	L
t1017	419.464	0.196824	0.122653	-1.60471	0.108557	0.365454	#N/A	#N/A	#N/A	#N/A
t2282	609.368	0.15682	0.0977012	-1.6051	0.108471	0.365454	fes	3353110	3354324	1	P
t3385	381.43	-0.201031	0.125255	1.60497	0.108501	0.365454	0	4488968	4489699	4	H
t1091	1413.74	0.290327	0.181054	-1.60354	0.108815	0.365923	0	2176541	2177806	1	S
t3872	3928.56	-0.346824	0.216313	1.60335	0.108858	0.365923	yiaF	207884	208594	3	S
t2813	559.521	0.217778	0.135884	-1.60267	0.109007	0.366153	0	3892244	3893176	2	K
t0156	835.379	-0.14056	0.0877903	1.60108	0.109358	0.366674	aroP	1177862	1179232	7	E
t0818	97.493	0.302302	0.188835	-1.60088	0.109404	0.366674	pduV	1917043	1917495	1	E
t4398	245.016	0.176507	0.110219	-1.60143	0.109282	0.366674	yjeN	757586	757963	7	-
t3564	2480.26	0.412414	0.258007	-1.59846	0.10994	0.368198	sodA	4665278	4665898	5	C
t4099	691.592	-0.264967	0.165856	1.59757	0.110138	0.368588	0	446729	447853	3	LU
t0462	624.106	0.189836	0.118943	-1.59602	0.110484	0.369474	pgtA	1537611	1538858	1	T
t2747	201.184	0.232516	0.145935	-1.59328	0.111097	0.370696	hycI	3831796	3832266	2	E
t3821	1180.96	0.181113	0.113659	-1.59347	0.111054	0.370696	#N/A	#N/A	#N/A	#N/A
t3854	1298	0.139591	0.0876317	-1.59293	0.111176	0.370696	avtA	188993	190243	3	H
t4542	573.394	0.186862	0.117276	-1.59335	0.111081	0.370696	#N/A	#N/A	#N/A	#N/A
t0049	1104.58	-0.277939	0.174569	1.59214	0.111353	0.371013	lspA	1058030	1058530	7	MU
t0046	123.952	0.271975	0.171048	-1.59005	0.111823	0.371115	0	1053990	1054205	7	S
t2013	95.7398	-0.275001	0.172853	1.59095	0.111621	0.371115	0	3073482	3073691	1	-
t3663	1306.93	-0.166742	0.104855	1.59022	0.111785	0.371115	0	4772468	4774225	3	K
t3998	705.244	0.157899	0.0993182	-1.58983	0.111874	0.371115	0	356757	357683	3	S
t4497	343.079	0.223742	0.140649	-1.59078	0.111659	0.371115	0	853483	853971	7	K
t4566	988.762	0.27064	0.170147	-1.59063	0.111694	0.371115	0	925527	926711	7	EGP
t1736	1450.42	-0.340881	0.214556	1.58877	0.112112	0.371633	flgL	2804155	2805108	1	N
t3798	338.99	0.195549	0.123174	-1.58757	0.112383	0.372258	0	127272	127655	3
t2890	884.584	-0.22459	0.141558	1.58655	0.112614	0.372277	gcvA	3977049	3977966	2	K
t3463	674.089	-0.326362	0.205629	1.58714	0.112481	0.372277	nfi	4553647	4554318	6	L
t4168	1614.7	0.208779	0.1316	-1.58646	0.112635	0.372277	0	538350	540416	7	V
t2791	103.949	0.256077	0.161516	-1.58546	0.112862	0.372756	spaQ	3872586	3872846	2	U
t0385	916.774	0.179029	0.113097	-1.58297	0.113428	0.37381	tktB	1460350	1462350	1	G
t1745	188.016	-0.290468	0.183493	1.58299	0.113424	0.37381	flgC	2813181	2813585	1	N
t4491	1752.09	0.190147	0.120081	-1.58349	0.113311	0.37381	mgtA	848038	850746	7	P
t3534	1013.49	0.338112	0.213745	-1.58185	0.113684	0.374381	fpr	4639312	4640058	5	C
t4377	2118.79	-0.411446	0.260273	1.58082	0.113919	0.374882	aspA	739724	741160	7	E
t0866	254.405	0.428061	0.271141	-1.57874	0.114395	0.376147	0	1955257	1955583	1	S
t1281	95.3784	0.323723	0.20514	-1.57806	0.114552	0.376147	ssaM	2349053	2349421	1	-
t1616	859.562	-0.192619	0.122037	1.57836	0.114483	0.376147	0	2673359	2675341	1	T
t4282	389.555	0.192433	0.122017	-1.5771	0.114772	0.376598	0	658303	658683	7	-
t1115	227.567	0.32849	0.20839	-1.57632	0.114951	0.376914	cspH	2199330	2199542	1	K
t1375	55.8693	0.355371	0.225589	-1.5753	0.115186	0.3774	0	2432164	2432475	1	-
t1962	483.557	-0.241757	0.153541	1.57455	0.115361	0.3774	#N/A	#N/A	#N/A	#N/A
t4157	167.685	0.201909	0.128225	-1.57465	0.115337	0.3774	0	511101	511457	7	S
t4554	316.879	0.23497	0.149259	-1.57424	0.115432	0.3774	0	915880	916341	7	S
t3228	374.116	-0.205862	0.130812	1.57372	0.115551	0.377447	0	4318965	4319516	2	Q
t4235	420.188	0.207696	0.132025	-1.57315	0.115683	0.377447	0	615423	615872	7	S
t4577	685.687	0.155003	0.0985336	-1.5731	0.115696	0.377447	mrr	941142	942056	7	V
t0321	1065.03	0.433849	0.275884	-1.57258	0.115817	0.377528	sseB	1365955	1366740	1	S
t0485	1120.62	0.13143	0.0835926	-1.57227	0.115887	0.377528	0	1559041	1561101	1	J
t0343	721.441	0.166708	0.10606	-1.57183	0.11599	0.377591	ratC	1406668	1408248	1	M
t1195	552.121	0.158945	0.101205	-1.57052	0.116293	0.378307	celF	2264164	2265519	1	G
t3058	915.782	-0.18605	0.118536	1.56957	0.116514	0.378582	uxaC	4141640	4143052	2	G
t4528	108.518	0.263126	0.167656	-1.56944	0.116545	0.378582	0	884149	884469	7	S
t2949	289.873	-0.236378	0.150654	1.56901	0.116646	0.378639	0	4042629	4043039	2	-
t1030	538.558	0.184637	0.117722	-1.56841	0.116784	0.378819	0	2114983	2116266	1	S
t0842	395.756	0.216657	0.138217	-1.56751	0.116995	0.379088	cbiD	1937721	1938860	1	F
t1457	605.238	0.201491	0.128613	-1.56664	0.117199	0.379088	#N/A	#N/A	#N/A	#N/A
t2193	694.513	-0.16477	0.105166	1.56677	0.117168	0.379088	nagC	3263523	3264743	1	K
t2531	1177.57	-0.33121	0.211416	1.56663	0.117201	0.379088	crl	3608225	3608626	1	K
t0684	383.059	0.22082	0.141015	-1.56594	0.117363	0.379341	yohF	1770935	1771696	1	IQ
t1726	2268.71	-0.373055	0.238445	1.56453	0.117693	0.379864	fabD	2793647	2794576	1	I
t4591	315.252	0.215848	0.137957	-1.5646	0.117676	0.379864	0	955723	956349	7	K
t1077	453.995	0.167741	0.107253	-1.56397	0.117824	0.380019	0	2161161	2162075	1	V
t1364	26.6779	0.429159	0.274513	-1.56335	0.117971	0.380223	0	2423459	2423713	1	-
t4576	2278.35	0.221642	0.141889	-1.56208	0.118269	0.380912	hsdR	937435	940944	7	L
t4525	198.016	0.252081	0.161421	-1.56163	0.118375	0.380982	0	883121	883444	7	K
t3691	864.509	0.240491	0.154155	-1.56006	0.118746	0.381907	0	13177	14304	3	S
t4639	557.4	0.153659	0.09852	-1.55967	0.118838	0.38193	lasT	1000634	1001320	7	J
t0717	99.5323	0.236341	0.152053	-1.55433	0.120105	0.385458	0	1805768	1805884	1
t4256	512.136	0.259597	0.166984	-1.55462	0.120036	0.385458	0	633614	634354	7	O
t0075	755.956	0.204812	0.132242	-1.54876	0.121438	0.387373	caiT	1087838	1089355	7	M
t0733	212.245	0.271909	0.175349	-1.55068	0.120979	0.387373	0	1815063	1815512	1	-
t0956	3972.79	-0.383729	0.247653	1.54946	0.121271	0.387373	cheA	2043665	2045680	1	H
t1141	317.186	0.167571	0.108082	-1.5504	0.121044	0.387373	0	2214348	2214998	1	S
t1734	5488.75	-0.330596	0.213167	1.55088	0.12093	0.387373	rne	2799982	2803185	1	J
t2182	8903.71	-0.409781	0.264608	1.54863	0.12147	0.387373	fur	3249583	3250035	1	K
t3985	987.245	-0.18049	0.116479	1.54956	0.121247	0.387373	glgA	337145	338578	3	F
t4275	134.504	0.277353	0.178935	-1.55002	0.121138	0.387373	0	650289	650621	7	-
t4509	841.835	0.193929	0.125196	-1.549	0.121382	0.387373	0	864044	865231	7	S
t3973	442.182	0.243041	0.157022	-1.54781	0.121668	0.38773	0	321345	322106	3	S
t0063	722.282	0.224489	0.14515	-1.5466	0.12196	0.388094	citF	1072220	1073740	7	C
t0360	687.717	0.176473	0.114141	-1.5461	0.12208	0.388094	uraA	1430532	1431821	1	F
t2298	847.228	0.183105	0.118444	-1.54592	0.122124	0.388094	ykgC	3369164	3370489	1	C
t2699	1413.39	-0.235252	0.15215	1.54619	0.122059	0.388094	#N/A	#N/A	#N/A	#N/A
t1289	218.773	0.287774	0.186326	-1.54447	0.122475	0.388867	ssaT	2355405	2356184	1	U
t2901	1289.34	-0.138273	0.0895638	1.54385	0.122624	0.388867	recD	3987052	3988887	2	L
t3841	778.059	0.224362	0.145312	-1.544	0.122589	0.388867	0	177342	178154	3	K
t4393	190.261	-0.292864	0.189789	1.54311	0.122804	0.389167	frdC	751627	752022	7	C
t0890	344.603	-0.441669	0.286838	1.53979	0.123612	0.390954	0	1992358	1992603	1	S
t1428	526.86	0.239669	0.155657	-1.53973	0.123627	0.390954	0	2474167	2475546	1	EGP
t2829	1498.79	-0.235433	0.152871	1.54008	0.123542	0.390954	0	3905994	3907043	2	J
t0461	858.526	0.142006	0.0922583	-1.53922	0.123751	0.391074	pgtB	1535615	1537621	1	T
t2333	517.715	0.209246	0.136019	-1.53836	0.123961	0.391464	allD	3398194	3399243	1	C
t2539	1094.08	-0.259036	0.168431	1.53794	0.124063	0.391516	yafJ	3616321	3617088	1	S
t0857	260.411	0.192059	0.125012	-1.53633	0.124458	0.392215	cobS	1949398	1950141	1	H
t3652	2949.9	-0.302697	0.196986	1.53665	0.12438	0.392215	atpA	4758081	4759622	3	F
t0313	1491.27	0.425437	0.27747	-1.53327	0.12521	0.393491	0	1359413	1360627	1	E
t0703	230.314	0.237082	0.154604	-1.53348	0.125158	0.393491	yehE	1791512	1791793	1	S
t1579	359.606	-0.221768	0.144546	1.53424	0.124971	0.393491	0	2640019	2640732	1	IQ
t2241	269.565	-0.1815	0.118344	1.53367	0.125112	0.393491	dpiA	3307314	3307994	1	K
t3653	3652.36	-0.344919	0.225254	1.53125	0.125709	0.394543	atpG	4759673	4760536	3	C
t4406	1088.03	-0.177124	0.115676	1.53121	0.125718	0.394543	yjeF	767001	768548	7	H
t3315	1151.59	-0.216808	0.141814	1.52882	0.126309	0.395961	fadB	4415006	4417195	4	I
t3704	23.0364	0.440876	0.288404	-1.52868	0.126345	0.395961	ccmF	27752	29683	3	O
t4167	5428.61	0.218537	0.143087	-1.52731	0.126685	0.396479	0	531540	538310	7	Q
t4224	398.106	0.18099	0.118482	-1.52757	0.12662	0.396479	0	601356	601847	7	S
t3196	677.986	-0.177328	0.116203	1.52603	0.127003	0.397202	0	4286339	4287346	2	C
t1383	11.454	0.452638	0.296805	-1.52504	0.12725	0.397467	0	2435790	2435954	1
t1678	345.567	-0.258917	0.169783	1.52498	0.127263	0.397467	0	2744609	2744962	1	P
t0040	1242.55	0.152199	0.0998287	-1.5246	0.127359	0.397493	0	1045652	1047367	7	M
t4400	619.266	-0.15207	0.0997678	1.52424	0.127449	0.3975	psd	761445	762413	7	I
t1020	663.889	0.227054	0.149036	-1.52348	0.127638	0.397712	0	2105454	2105873	1	K
t1725	4340.7	-0.411308	0.270017	1.52327	0.127692	0.397712	fabG	2792900	2793634	1	IQ
t0904	190.135	0.216874	0.142671	-1.5201	0.128487	0.39813	fliJ	2002482	2002925	1	N
t1081	629.7	0.184725	0.121487	-1.52053	0.128378	0.39813	#N/A	#N/A	#N/A	#N/A
t2174	1057.94	-0.170234	0.111988	1.52011	0.128484	0.39813	#N/A	#N/A	#N/A	#N/A
t2285	532.237	0.182008	0.119747	-1.51993	0.128528	0.39813	0	3357531	3358649	1	F
t3055	841.569	-0.216462	0.142286	1.52131	0.128181	0.39813	exuT	4137152	4138456	2	G
t4173	643.92	0.165191	0.108546	-1.52186	0.128045	0.39813	0	544289	544957	7	O
t4475	123.363	0.303417	0.1995	-1.52088	0.128289	0.39813	0	832639	833001	7	S
t4523	62.5728	0.289779	0.190409	-1.52187	0.128041	0.39813	0	881595	881834	7	S
t3883	962.629	0.192917	0.127037	-1.51859	0.128865	0.398901	0	218145	219269	3	O
t0021	452.045	0.237635	0.156539	-1.51805	0.129001	0.39905	0	1024685	1025389	7	T
t3213	11169.1	-0.402885	0.265479	1.51758	0.129121	0.399149	ftsH	4306052	4307986	2	O
t0822	401.223	0.278054	0.183429	-1.51587	0.129553	0.399941	pduQ	1919759	1920871	1	C
t4276	1154.45	0.180384	0.118994	-1.5159	0.129544	0.399941	0	650625	652130	7	S
t1059	984.66	0.161434	0.106562	-1.51493	0.12979	0.400399	fadD	2143968	2145653	1	IQ
t3757	688.867	0.193053	0.127702	-1.51175	0.130598	0.402618	slsA	83243	83923	3	Q
t4652	82.6373	0.314085	0.207813	-1.51138	0.130691	0.40263	product=5S ribosomal RNA	4539735	4539854	0
t0503	995.34	-0.242569	0.160677	1.50967	0.131127	0.403011	0	1576736	1578163	1	KT
t0895	414.247	0.163839	0.10847	-1.51046	0.130927	0.403011	rcsA	1996164	1996787	1	K
t1066	390.779	0.184396	0.122117	-1.51	0.131044	0.403011	0	2149994	2150455	1	S
t2105	345.071	-0.224168	0.148504	1.50951	0.131169	0.403011	modB	3170700	3171389	1	P
t4093	335.337	-0.227952	0.151048	1.50913	0.131266	0.403033	zntR	441142	441567	3	K
t1181	441.818	0.184763	0.122504	-1.50823	0.131496	0.403271	xthA	2250164	2250970	1	L
t3717	772.107	0.192242	0.1275	-1.50779	0.13161	0.403271	dsdC	40729	41652	3	K
t4085	9625.85	-0.423175	0.280626	1.50797	0.131563	0.403271	prlA	436175	437506	3	U
t4193	729.453	0.227159	0.150726	-1.5071	0.131785	0.403535	0	567003	567911	7	O
t0367	570.026	0.159978	0.106235	-1.50589	0.132096	0.403674	0	1438587	1439726	1	G
t3910	713.272	0.148903	0.0988807	-1.50588	0.132097	0.403674	yhjC	255847	256749	3	K
t4445	3432.39	-0.437796	0.290603	1.50651	0.131937	0.403674	rplI	799333	799782	7	J
t1166	457.354	0.180235	0.119759	-1.50498	0.13233	0.404113	#N/A	#N/A	#N/A	#N/A
t1930	1472.08	-0.246565	0.163901	1.50435	0.132491	0.404335	pncB	2973869	2975071	1	F
t0865	258.71	0.324391	0.215699	-1.50391	0.132605	0.40441	0	1954877	1955263	1	-
t2541	1351.35	0.193182	0.128496	-1.5034	0.132736	0.404537	0	3618070	3620514	1	I
t1335	689.014	0.171624	0.114192	-1.50295	0.132852	0.404619	manA	2396147	2397322	1	G
t0789	738.546	0.161098	0.107323	-1.50106	0.13334	0.40505	rfbM	1883199	1884638	1	M
t1287	221.142	0.290507	0.19348	-1.50148	0.133232	0.40505	yscR	2354494	2355141	1	U
t3930	1084.85	0.156421	0.10421	-1.50102	0.13335	0.40505	#N/A	#N/A	#N/A	#N/A
t4094	1169.3	-0.282826	0.188419	1.50105	0.133342	0.40505	mscL	441831	442244	3	M
t0657	507.709	0.186404	0.12438	-1.49867	0.13396	0.406629	#N/A	#N/A	#N/A	#N/A
t1431	498.683	0.206775	0.13806	-1.49772	0.134206	0.407103	0	2477607	2478293	1	K
t0059	693.852	0.229172	0.153101	-1.49686	0.134429	0.407509	citC	1068392	1069732	7	U
t0754	477.682	0.22227	0.148889	-1.49286	0.135473	0.408423	wza	1844666	1845805	1	M
t1278	149.225	0.250097	0.167322	-1.4947	0.134992	0.408423	0	2346794	2347342	1	S
t1759	1490.86	-0.430796	0.288517	1.49314	0.135401	0.408423	0	2824342	2824599	1	S
t1821	224.103	0.189387	0.126761	-1.49405	0.135163	0.408423	hpaC	2885993	2886505	1	S
t2027	422.462	-0.184375	0.123344	1.4948	0.134966	0.408423	0	3085416	3086036	1	K
t2148	519.128	-0.197673	0.132466	1.49226	0.135631	0.408423	nei	3212937	3213728	1	L
t3194	622.021	-0.226196	0.15151	1.49294	0.135453	0.408423	0	4284279	4285274	2	E
t3746	350.449	0.211704	0.141854	-1.49241	0.135592	0.408423	0	71342	71767	3	G
t3842	520.848	0.225668	0.151019	-1.4943	0.135096	0.408423	yiaS	178315	179010	3	G
t4505	416.955	0.205661	0.137741	-1.49309	0.135413	0.408423	miaE	861742	862506	7	FJ
t3087	384.149	-0.168064	0.112686	1.49144	0.135847	0.40853	0	4170450	4170905	2	FG
t3850	268.972	0.225887	0.151453	-1.49147	0.135839	0.40853	yiaL	185862	186326	3	G
t2375	2141.29	-0.397625	0.266693	1.49094	0.135976	0.408649	ybaB	3446385	3446714	1	S
t0245	2018.37	-0.308118	0.206725	1.49047	0.1361	0.40875	proS	1282100	1283818	7	J
t1268	535.902	0.195871	0.131506	-1.48945	0.136369	0.409194	sseC	2340747	2342201	1	S
t2048	735.801	-0.131027	0.0880239	1.48854	0.136608	0.409194	0	3109890	3111155	1	S
t2215	1122.07	-0.142901	0.0959718	1.48899	0.13649	0.409194	0	3281193	3283121	1	KT
t4432	575.544	0.158565	0.106504	-1.48881	0.136536	0.409194	yjfQ	790775	791530	7	K
t3029	705.35	0.451791	0.303635	-1.48794	0.136766	0.409395	product=tRNA-Phe	4119369	4119444	2
t1617	798.022	-0.221511	0.149003	1.48662	0.137114	0.410072	0	2675729	2676481	1	K
t2106	725.85	-0.244763	0.164668	1.4864	0.137173	0.410072	modA	3171389	3172162	1	P
t4572	502.278	0.208947	0.140895	-1.483	0.138073	0.412221	0	932971	933672	7	-
t4609	900.252	0.176012	0.11867	-1.48321	0.138019	0.412221	0	968493	970043	7	F
t3320	548.317	-0.213876	0.144272	1.48245	0.138221	0.412391	rfaH	4423093	4423581	4	K
t4482	1140.81	0.17683	0.119355	-1.48155	0.138461	0.412836	0	837746	839719	7	K
t0061	100.575	0.270195	0.182513	-1.48041	0.138763	0.413465	citD	1071050	1071343	7	C
t0609	282.419	0.42839	0.289576	-1.47937	0.139042	0.413791	napC	1694821	1695423	1	C
t1752	261.558	-0.232669	0.157281	1.47932	0.139055	0.413791	0	2818479	2819126	1	S
t0407	546.495	0.150976	0.10214	-1.47812	0.139376	0.414048	hemF	1483737	1484636	1	H
t0862	804.174	0.15411	0.104279	-1.47787	0.139444	0.414048	0	1952706	1954163	1	V
t3731	1173.84	0.196431	0.132936	-1.47763	0.139506	0.414048	uhpT	56098	57489	3	G
t4649	639.809	0.352391	0.238453	-1.47782	0.139456	0.414048	product=5S ribosomal RNA	3688825	3688944	0
t1514	505.217	-0.232857	0.157725	1.47635	0.13985	0.414796	0	2572510	2573046	1	K
t3135	628.095	-0.170783	0.115753	1.47541	0.140102	0.415003	0	4224500	4225144	2	K
t4590	378.508	0.25265	0.171204	-1.47572	0.140018	0.415003	0	954989	955714	7	K
t3222	1596.52	-0.259934	0.176231	1.47496	0.140224	0.415094	ispB	4314710	4315681	2	H
t2633	619.481	-0.14194	0.0962611	1.47453	0.140339	0.415163	corE	3711207	3711998	2	S
t3873	980.506	0.116428	0.0791427	-1.47112	0.141258	0.41761	yiaE	208644	209618	3	C
t0200	329.164	0.189625	0.129133	-1.46845	0.141982	0.419475	fhuC	1231722	1232519	7	HP
t1230	5633.63	0.425636	0.290024	-1.46759	0.142216	0.419892	ppsA	2297558	2299936	1	H
t1708	533.817	-0.292779	0.199717	1.46597	0.142657	0.420044	0	2776388	2776927	1	S
t2473	861.278	-0.42803	0.291864	1.46654	0.142502	0.420044	yaiE	3548058	3548342	1	S
t3120	2404.8	-0.263211	0.179427	1.46695	0.142389	0.420044	rfaE	4206899	4208332	2	F
t3155	1126.72	-0.224699	0.153305	1.4657	0.14273	0.420044	0	4244357	4245253	2	K
t4263	81.7824	0.290713	0.198295	-1.46606	0.142631	0.420044	0	639490	639729	7	S
t3319	1837.18	-0.239795	0.163647	1.46532	0.142835	0.420081	yigC	4421429	4422907	4	H
t1085	288.048	0.258372	0.176618	-1.46288	0.143499	0.421209	hyaF	2170556	2171404	1	C
t1439	116.668	0.220737	0.151009	-1.46175	0.14381	0.421209	marB	2486451	2486666	1	S
t2729	398.127	0.203532	0.139253	-1.4616	0.143852	0.421209	oraA	3814337	3814837	2	S
t3506	1944.61	-0.223873	0.15311	1.46217	0.143694	0.421209	yijP	4603153	4604886	5	S
t4240	140.045	0.278747	0.190614	-1.46237	0.143641	0.421209	pilM	619148	619567	7	S
t4585	371.242	0.158642	0.108545	-1.46154	0.143868	0.421209	yjjA	951145	951606	7	S
t4610	577.399	0.186991	0.127816	-1.46296	0.143477	0.421209	deoC	970285	971082	7	F
t2800	938.374	0.171363	0.117276	-1.46119	0.143962	0.421212	invG	3880798	3882486	2	NU
t0787	569.123	0.164983	0.11308	-1.45899	0.144568	0.422711	rfbU	1881192	1882253	1	M
t3828	2358.03	0.192781	0.132167	-1.45862	0.144671	0.42274	sapB	158406	161756	3	UW
t1469	429.844	0.233024	0.159868	-1.45761	0.144949	0.423009	#N/A	#N/A	#N/A	#N/A
t3697	505.873	0.179016	0.122802	-1.45776	0.144907	0.423009	torD	22780	23412	3	O
t2899	1714.21	-0.198688	0.136434	1.45629	0.145312	0.423554	0	3984132	3985385	2	M
t3740	232.995	0.201577	0.138423	-1.45624	0.145326	0.423554	0	64209	64532	3	K
t4024	1712.92	-0.25001	0.17172	1.45592	0.145416	0.423554	trpS	387374	388378	3	J
t1591	1049.06	-0.435044	0.298925	1.45536	0.145569	0.423729	pspE	2653210	2653524	1	M
t2566	1579.61	0.233633	0.160624	-1.45454	0.145798	0.424122	0	3643460	3645991	1	M
t3730	1212.78	0.189095	0.13014	-1.45301	0.146221	0.42492	uhpC	54627	55955	3	G
t3849	658.336	0.187004	0.128713	-1.45287	0.146259	0.42492	0	184906	185838	3	L
t2826	192117	0.440187	0.303134	-1.45212	0.146468	0.425253	nlpD	3903335	3904456	2	M
t0412	1967.9	-0.276882	0.190803	1.45114	0.14674	0.425772	0	1487314	1488213	1	P
t1435	236.656	0.290767	0.200474	-1.4504	0.146947	0.426099	0	2481997	2482524	1	S
t0463	502.713	0.184896	0.127705	-1.44784	0.147663	0.427901	pgtE	1539126	1540064	1	M
t1263	410.295	0.187393	0.129528	-1.44674	0.147971	0.428521	ssaD	2337687	2338898	1	S
t0949	448.986	0.184558	0.127601	-1.44636	0.148076	0.42855	otsA	2038135	2039556	1	F
t2112	375.172	-0.184491	0.127596	1.44591	0.148204	0.428648	galT	3177267	3178313	1	H
t0100	1709.14	0.150856	0.104502	-1.44357	0.14886	0.429999	polB	1114215	1116566	7	L
t4111	873.531	-0.222382	0.154019	1.44386	0.148778	0.429999	aceB	458770	460371	7	H
t1152	70.7209	0.266275	0.184514	-1.44311	0.148989	0.430097	0	2221461	2221646	1
t2020	371.647	-0.152052	0.105422	1.44231	0.149214	0.430472	0	3079972	3080448	1	S
t3846	620.538	0.209728	0.145484	-1.44159	0.149418	0.430787	#N/A	#N/A	#N/A	#N/A
t1365	115.359	0.253087	0.175667	-1.44072	0.149664	0.43095	0	2423710	2424174	1	S
t3870	35951.9	-0.436563	0.30295	1.44104	0.149573	0.43095	cspA	206655	206867	3	K
t2348	358.492	-0.149706	0.104182	1.43697	0.150727	0.433395	sfbC	3415574	3416233	1	P
t2781	165.506	0.228834	0.159258	-1.43688	0.150753	0.433395	sicP	3862900	3863250	2	S
t2911	784.128	-0.175768	0.12234	1.43671	0.1508	0.433395	lgt	4002305	4003180	2	M
t0088	270.488	0.195891	0.136483	-1.43528	0.151206	0.433464	yabF	1099404	1099934	7	C
t1716	863.541	-0.184787	0.128744	1.43531	0.151199	0.433464	#N/A	#N/A	#N/A	#N/A
t2458	1775.37	-0.287066	0.199968	1.43556	0.151129	0.433464	tgt	3528291	3529418	1	F
t3745	2702.23	0.175739	0.122373	-1.43609	0.150977	0.433464	#N/A	#N/A	#N/A	#N/A
t0268	577.331	-0.265657	0.18517	1.43467	0.151382	0.433694	yfiC	1307818	1308555	1	J
t0033	242.28	0.240409	0.167726	-1.43334	0.15176	0.434482	0	1035855	1036160	7	K
t2042	598.563	-0.18816	0.131331	1.43271	0.15194	0.434482	ybiK	3101997	3102938	1	E
t3200	3446.83	-0.309012	0.215685	1.4327	0.151944	0.434482	pnp	4291897	4294032	2	J
t1634	667.9	-0.177033	0.123608	1.43221	0.152083	0.434606	trpH	2694227	2695108	1	S
t0326	1242.7	-0.233686	0.163333	1.43073	0.152507	0.435262	#N/A	#N/A	#N/A	#N/A
t0531	809.24	-0.182077	0.127376	1.42944	0.152878	0.435262	0	1605213	1607039	1	P
t0650	755.273	-0.371148	0.259417	1.4307	0.152517	0.435262	fruB	1732346	1733476	1	G
t0753	973.296	0.165802	0.115922	-1.43029	0.152634	0.435262	yegH	1842412	1843992	1	P
t0999	422.597	-0.178397	0.124796	1.42951	0.152857	0.435262	exoX	2090418	2091116	1	L
t3714	451.521	0.201273	0.140809	-1.4294	0.152888	0.435262	yidF	37214	37744	3	C
t0434	415.036	0.196575	0.137618	-1.42841	0.153174	0.435342	yfeN	1508739	1509500	1	S
t4340	202.433	-0.191537	0.134101	1.4283	0.153204	0.435342	0	700967	701080	7
t4382	3580.71	-0.392094	0.274456	1.42862	0.153113	0.435342	groEL	743890	745536	7	O
t0230	3587.06	-0.303841	0.213029	1.42629	0.153784	0.436716	lpxB	1266000	1267148	7	M
t3810	1719.18	-0.152524	0.107022	1.42517	0.154109	0.437365	kbl	138905	140101	3	H
t0853	224.971	0.278195	0.19529	-1.42452	0.154295	0.437508	cbiQ	1945841	1946518	1	P
t2317	1308.06	0.18544	0.130195	-1.42433	0.154352	0.437508	fimD	3381827	3384439	1	NU
t2614	3285.43	-0.418573	0.293949	1.42396	0.154457	0.437531	product=tRNA-Ile	3692420	3692496	0
t0595	641.091	-0.207547	0.145793	1.42357	0.154571	0.437566	rcsB	1678463	1679113	1	K
t3662	770.521	-0.160499	0.112769	1.42326	0.154662	0.437566	stgD	4771370	4772437	3	NU
t0110	337.208	0.165425	0.116429	-1.42082	0.155369	0.4377	yabJ	1126160	1126867	7	H
t0750	532.209	0.183035	0.12865	-1.42273	0.154815	0.4377	udk	1839118	1839759	1	F
t0776	591.701	0.191686	0.134918	-1.42077	0.155384	0.4377	rfbD	1869788	1870687	1	M
t0871	1655.67	0.139588	0.0982437	-1.42084	0.155364	0.4377	0	1972265	1975225	1	L
t3911	460.313	0.213911	0.150439	-1.42191	0.155052	0.4377	yhjB	257377	257979	3	K
t4166	6927.52	0.232312	0.163512	-1.42077	0.155385	0.4377	0	521631	531482	7	Q
t4614	348.478	0.168621	0.1186	-1.42176	0.155095	0.4377	yafM	974938	975423	7	L
t0248	876.262	-0.23232	0.163788	1.41842	0.156068	0.43801	yaeC	1285156	1285971	7	M
t0324	3510.28	-0.175264	0.123482	1.41935	0.155797	0.43801	0	1369275	1374209	1	S
t1019	199.674	0.1964	0.138511	-1.41794	0.156208	0.43801	0	2104817	2105083	1	S
t2474	833.413	-0.224261	0.158242	1.4172	0.156425	0.43801	#N/A	#N/A	#N/A	#N/A
t2553	78.9934	0.261012	0.184004	-1.41851	0.156041	0.43801	0	3632598	3632711	1
t2758	80.7593	-0.233583	0.164566	1.41939	0.155786	0.43801	hypC	3841178	3841450	2	O
t3269	357.18	-0.155963	0.110039	1.41733	0.156385	0.43801	ttdB	4362683	4363300	2	C
t3366	91.9577	-0.313103	0.22095	1.41708	0.15646	0.43801	product=tRNA-Arg	4466990	4467066	4
t4208	998.159	0.211491	0.149209	-1.41741	0.156362	0.43801	dcuB	586257	587597	7	S
t4654	90.0254	0.336181	0.236855	-1.41936	0.155795	0.43801	product=5S ribosomal RNA	4730783	4730902	0
t4597	232.478	-0.392349	0.277114	1.41584	0.156823	0.438756	product=tRNA-Leu	959619	959705	7
t2997	874.076	-0.17677	0.12493	1.41495	0.157082	0.43921	0	4089443	4090201	2	O
t1797	2653.2	-0.240599	0.17032	1.41263	0.157765	0.440848	putA	2860508	2864470	1	CEK
t1037	199.365	0.17559	0.124433	-1.41113	0.158207	0.441539	0	2123417	2123656	1	S
t1176	669.768	0.19752	0.139969	-1.41117	0.158194	0.441539	selD	2244831	2245874	1	F
t3855	1652.73	0.200718	0.142277	-1.41075	0.158318	0.441577	malS	190417	192444	3	M
t0007	1587.52	-0.307062	0.217842	1.40956	0.158669	0.442071	talB	1009009	1009962	7	F
t2100	701.049	0.157951	0.112064	-1.40947	0.158696	0.442071	hutI	3164773	3165996	1	F
t2776	998.075	0.139307	0.0988579	-1.40916	0.158787	0.442071	prgH	3855557	3856735	2	S
t1290	654.217	0.227659	0.161604	-1.40874	0.158911	0.442145	ssaU	2356181	2357239	1	U
t0418	607.088	0.134409	0.0954822	-1.40769	0.159224	0.442745	cysM	1493328	1494239	1	E
t3878	761.101	0.13646	0.0969873	-1.40698	0.159432	0.443052	yhjY	214110	214814	3	N
t0483	310.129	0.190984	0.135863	-1.4057	0.159812	0.443499	#N/A	#N/A	#N/A	#N/A
t1499	637.096	0.148468	0.105686	-1.4048	0.160082	0.443499	0	2554058	2555095	1	S
t2401	796.485	-0.153668	0.109361	1.40514	0.159979	0.443499	0	3473431	3474486	1	E
t4074	2047.05	-0.373326	0.265725	1.40494	0.16004	0.443499	rpsQ	431705	431959	3	J
t4116	1201	-0.189483	0.13481	1.40555	0.159857	0.443499	yjbB	468702	470333	7	P
t3645	3445.13	-0.253976	0.180854	1.40432	0.160225	0.443625	gidA	4752271	4754160	3	D
t2953	1179.99	-0.183615	0.130953	1.40214	0.160873	0.444875	0	4045029	4046492	2	L
t3593	459.96	-0.229972	0.163979	1.40245	0.160782	0.444875	yihZ	4693687	4694124	5	J
t1384	616.412	0.243307	0.173645	-1.40117	0.161163	0.445407	0	2435958	2437727	1	L
t2269	224.531	0.224282	0.160204	-1.39998	0.16152	0.446122	ybdB	3337235	3337648	1	Q
t2272	807.024	0.193594	0.13842	-1.3986	0.161934	0.446819	entE	3339277	3340890	1	Q
t2383	1242.18	0.256416	0.183353	-1.39848	0.161969	0.446819	acrR	3455176	3455829	1	K
t0908	4806.49	-0.351656	0.25174	1.3969	0.162442	0.447308	fliF	2006005	2007687	1	N
t1738	486.899	-0.212156	0.151846	1.39718	0.162361	0.447308	flgJ	2806849	2807799	1	N
t3639	1826.93	-0.158568	0.113505	1.39701	0.16241	0.447308	kup	4744596	4746464	3	P
t3272	567.269	-0.185146	0.13259	1.39638	0.162601	0.447474	0	4365711	4366316	2	K
t2283	1185.63	0.182968	0.131137	-1.39524	0.162943	0.448143	fepA	3354513	3356768	1	M
t2006	895.689	-0.280413	0.201047	1.39476	0.163087	0.448268	artI	3066972	3067703	1	ET
t1527	320.449	0.19087	0.136882	-1.39441	0.163193	0.448287	0	2583399	2584190	1	K
t1829	216.947	0.181876	0.130547	-1.39318	0.163564	0.448763	sigE	2893487	2893828	1	O
t3387	262.069	-0.177753	0.127577	1.39331	0.163527	0.448763	0	4490467	4490895	4	K
t3537	3792.33	-0.344885	0.247725	1.39221	0.163858	0.449028	tpiA	4641403	4642170	5	G
t4454	510.364	0.208368	0.149667	-1.39221	0.163858	0.449028	ytfG	808838	809686	7	GM
t1916	87.921	0.239576	0.17229	-1.39053	0.164367	0.449877	0	2964151	2964498	1	GK
t4049	148.434	0.247916	0.178264	-1.39072	0.164309	0.449877	yheV	416334	416534	3	S
t0333	1694.82	-0.231872	0.167006	1.3884	0.165015	0.45025	gcpE	1384569	1385687	1	I
t0363	870.942	0.160967	0.115952	-1.38822	0.165071	0.45025	0	1433043	1434506	1	S
t3000	207.33	-0.203397	0.146412	1.38921	0.164769	0.45025	0	4093435	4093566	2	S
t3233	924.891	-0.297396	0.214229	1.38822	0.16507	0.45025	0	4323334	4323900	2	F
t3259	2127.3	-0.312317	0.224991	1.38813	0.165098	0.45025	sspA	4351902	4352540	2	O
t3752	846.958	0.177262	0.127566	-1.38957	0.16466	0.45025	0	76094	77035	3	S
t0439	3.93413	-0.381538	0.275115	1.38683	0.165492	0.45069	product=tRNA-Val	1513296	1513371	1
t1965	664.887	-0.147037	0.10604	1.38662	0.165558	0.45069	ycaM	3019510	3020931	1	E
t3770	1646.3	0.197171	0.142153	-1.38704	0.165431	0.45069	0	97108	99426	3	G
t2991	259.209	-0.191965	0.138526	1.38577	0.165816	0.451124	0	4083823	4084401	2	T
t1336	1142.27	0.182978	0.132318	-1.38286	0.166707	0.452784	fumA	2397522	2399168	1	C
t1471	896.399	0.124938	0.090359	-1.38269	0.16676	0.452784	glgX	2518205	2520016	1	G
t2054	18.7404	0.403773	0.29199	-1.38284	0.166715	0.452784	tnpA	3117922	3118380	1	L
t4227	825.109	0.226362	0.163737	-1.38248	0.166826	0.452784	0	604716	606080	7	F
t1441	313.409	0.243678	0.176394	-1.38144	0.167143	0.453102	marR	2487098	2487475	1	K
t1465	439.896	0.193377	0.139955	-1.38171	0.167061	0.453102	#N/A	#N/A	#N/A	#N/A
t1210	293.341	0.19289	0.139767	-1.38007	0.167564	0.453958	#N/A	#N/A	#N/A	#N/A
t2613	5891.52	-0.412973	0.299307	1.37977	0.167658	0.453958	product=tRNA-Ala	3692233	3692308	0
t3902	1920.84	0.15082	0.109386	-1.37879	0.167959	0.454501	yhjK	243759	245690	3	T
t4460	162.264	0.200577	0.145512	-1.37842	0.168073	0.454539	tnpA	814391	814849	7	L
t0814	1062.99	-0.20533	0.149165	1.37653	0.168658	0.455612	yeeA	1913212	1914270	1	S
t1718	471.408	-0.184693	0.134177	1.37649	0.168671	0.455612	0	2786789	2787586	1	L
t0079	120.256	0.253573	0.184407	-1.37507	0.169109	0.455779	fixX	1092896	1093183	7	C
t0912	522.218	0.153563	0.111746	-1.37421	0.169377	0.455779	yedE	2009219	2010484	1	S
t0932	47824	0.416397	0.302936	-1.37454	0.169274	0.455779	product=tRNA-Gly	2027938	2028013	1
t1304	410.447	0.188512	0.137028	-1.37572	0.16891	0.455779	nemA	2368675	2369772	1	C
t1339	570.501	0.197669	0.143741	-1.37517	0.169079	0.455779	rstB	2401741	2403045	1	T
t2056	627.367	-0.146723	0.106732	1.37468	0.16923	0.455779	ybiF	3119442	3120329	1	S
t4037	951.515	-0.138655	0.100912	1.37402	0.169436	0.455779	argD	403959	405176	3	E
t2260	2002.65	0.416703	0.303492	-1.37303	0.169744	0.456337	ahpC	3327316	3327879	1	O
t1864	204.621	0.182606	0.13321	-1.37081	0.170434	0.457779	0	2929402	2929680	1	S
t2203	2311.78	-0.284061	0.207244	1.37066	0.170482	0.457779	miaB	3269718	3271184	1	J
t2917	921.522	-0.133322	0.0972912	1.37033	0.170583	0.457779	0	4009035	4010075	2	C
t1593	95.9123	0.230118	0.168086	-1.36905	0.170983	0.457855	pspC	2653841	2654200	1	KT
t2007	485.144	-0.224762	0.16412	1.36949	0.170845	0.457855	artQ	3067710	3068426	1	P
t4100	632.888	-0.362461	0.26461	1.36979	0.170752	0.457855	smg	447825	448298	3	S
t4180	236.911	0.215887	0.157703	-1.36895	0.171015	0.457855	0	552312	552626	7	S
t3300	348.258	-0.352745	0.25782	1.36818	0.171255	0.458227	fis	4396702	4396998	2	K
t3859	1273.18	0.19669	0.1438	-1.3678	0.171374	0.458278	xylB	196608	198062	3	F
t1027	146.424	0.197749	0.144701	-1.3666	0.171749	0.459009	0	2110510	2110749	1	S
t2775	103.455	0.214854	0.157319	-1.36572	0.172026	0.459479	prgI	3855290	3855532	2	S
t1082	873.629	0.198983	0.145769	-1.36506	0.172235	0.459765	gdhA	2166017	2167186	1	E
t2297	129.601	0.255513	0.187416	-1.36335	0.172773	0.46066	0	3368771	3369007	1	S
t4565	409.394	0.177977	0.130542	-1.36337	0.172767	0.46066	0	925013	925387	7
t2748	108.844	0.233585	0.17139	-1.36289	0.172917	0.460774	hycH	3832259	3832669	2	E
t0832	221.714	0.241099	0.17721	-1.36052	0.173664	0.462183	pduE	1927852	1928373	1	Q
t1128	943.744	0.293747	0.215885	-1.36067	0.173619	0.462183	0	2204002	2204472	1	O
t2659	364.371	-0.349738	0.257174	1.35993	0.173853	0.462183	0	3748111	3748329	2	S
t3479	2865.44	-0.327768	0.240965	1.36023	0.173756	0.462183	nusG	4575265	4575810	6	K
t4247	336.665	0.224294	0.165	-1.35936	0.174034	0.462393	pilS	625940	626575	7	S
t0085	164.787	0.207319	0.152662	-1.35803	0.174455	0.463099	0	1097109	1097333	7	P
t1390	55.0688	0.297129	0.218819	-1.35787	0.174504	0.463099	0	2440305	2440607	1	-
t2728	5066.67	-0.28199	0.207784	1.35713	0.174739	0.463451	alaS	3811471	3814101	2	J
t0380	996.945	0.185372	0.136742	-1.35564	0.175215	0.464112	aegA	1454376	1456235	1	C
t2362	2251.23	-0.222525	0.164178	1.35539	0.175295	0.464112	ybaR	3428775	3431276	1	P
t2534	1984.45	-0.253173	0.186703	1.35602	0.175093	0.464112	pepD	3610724	3612181	1	E
t0064	191.289	0.211878	0.156513	-1.35375	0.175817	0.465223	citX	1073740	1074291	7	HI
t1818	511.586	0.182965	0.135274	-1.35255	0.176199	0.465599	function=4-hydroxyphenylacetate degradation	2882558	2883847	1	Q
t2032	820.172	-0.259434	0.191778	1.35278	0.176126	0.465599	deoR	3090506	3091264	1	K
t2059	283.45	-0.157502	0.116528	1.35162	0.176496	0.465599	glnP	3122504	3123163	1	P
t2069	367.37	0.153217	0.113405	-1.35106	0.176677	0.465599	ybiH	3133266	3133940	1	K
t3251	866.894	-0.137753	0.101887	1.35201	0.176371	0.465599	codA	4344438	4345718	2	F
t3577	781.357	0.178703	0.132249	-1.35126	0.176612	0.465599	0	4678941	4679507	5	K
t3720	775.668	0.149142	0.110379	-1.35119	0.176636	0.465599	#N/A	#N/A	#N/A	#N/A
t0585	73.1965	0.296708	0.21973	-1.35033	0.176909	0.465669	yfaE	1663214	1663468	1	C
t1448	741.122	0.181352	0.13429	-1.35045	0.176872	0.465669	0	2493753	2494700	1	S
t0290	906.621	0.165086	0.122312	-1.34971	0.177109	0.465925	yfhD	1328282	1329709	1	M
t1853	1862.73	-0.296711	0.219979	1.34882	0.177396	0.46641	fabA	2914693	2915211	1	I
t0930	1568.18	-0.223197	0.165571	1.34804	0.177644	0.466792	uvrC	2025349	2027181	1	L
t0371	2630.2	-0.262194	0.194637	1.34709	0.177951	0.466944	nlpB	1441856	1442890	1	M
t0510	907.13	0.180819	0.134279	-1.34659	0.178114	0.466944	hisJ	1585763	1586545	1	ET
t2478	612.89	-0.223339	0.165834	1.34676	0.178058	0.466944	proC	3550891	3551700	1	E
t3920	497.419	0.147125	0.109219	-1.34706	0.177962	0.466944	0	266677	267168	3	-
t2331	529.821	0.240313	0.178716	-1.34467	0.178733	0.467632	0	3394945	3396192	1	C
t3190	272.935	-0.212635	0.158152	1.3445	0.178788	0.467632	0	4282256	4282699	2	S
t3696	1788.72	0.209377	0.15568	-1.34492	0.178651	0.467632	torA	20235	22787	3	C
t3772	1296.37	0.185505	0.137928	-1.34494	0.178644	0.467632	0	101359	102750	3	F
t4097	1025.07	-0.229305	0.170683	1.34345	0.179125	0.468242	fmt	445125	446072	3	J
t0875	57.6459	0.284453	0.211804	-1.343	0.179272	0.468356	0	1980669	1980845	1
t0827	193.24	0.231347	0.172331	-1.34245	0.179449	0.468526	pduL	1924060	1924692	1	Q
t4091	3811.09	-0.386531	0.287991	1.34216	0.179543	0.468526	rplQ	440273	440656	3	J
t0135	1141.04	-0.253485	0.189001	1.34118	0.179862	0.469088	ftsQ	1156283	1157113	7	D
t3356	398.864	-0.1917	0.143033	1.34024	0.180166	0.469611	0	4457872	4458414	4	-
t0992	1767.47	-0.215401	0.160883	1.33887	0.180613	0.469965	edd	2082753	2084564	1	EG
t1434	120.106	0.250538	0.187073	-1.33925	0.180489	0.469965	0	2481695	2481877	1	S
t2496	546.019	0.193855	0.144773	-1.33903	0.18056	0.469965	prpB	3572016	3572903	1	H
t4052	3203.84	-0.320534	0.239487	1.33842	0.180761	0.470082	fkpA	417844	418662	3	M
t1068	250.053	0.397328	0.296938	-1.33808	0.180869	0.470094	0	2151136	2151309	1	S
t0009	487.085	0.135161	0.101114	-1.33672	0.181314	0.470267	yaaH	1010720	1011286	7	S
t0017	262.024	0.219593	0.164233	-1.33708	0.181196	0.470267	0	1018393	1018836	7	K
t2102	758	-0.172779	0.129267	1.33661	0.18135	0.470267	ybhE	3167661	3168656	1	F
t3953	4540.74	-0.302925	0.226482	1.33752	0.181052	0.470267	ftsX	301945	303000	3	D
t0002	1795.51	0.156549	0.11716	-1.33619	0.181486	0.470351	thrA	1001681	1004143	7	E
t0536	1680.73	0.331874	0.248721	-1.33432	0.182097	0.471522	nuoA	1611533	1611976	1	C
t1137	242.375	-0.203223	0.152337	1.33403	0.182194	0.471522	0	2211829	2212419	1	EP
t1517	429.402	-0.158545	0.11889	1.33354	0.182354	0.471522	tehB	2575194	2575790	1	Q
t3853	872.435	-0.359452	0.269504	1.33375	0.182285	0.471522	0	188483	188956	3	C
t1979	330.326	-0.173838	0.130584	1.33123	0.183113	0.473216	aat	3040303	3041007	1	O
t2551	232.733	0.195136	0.146633	-1.33078	0.183261	0.473329	#N/A	#N/A	#N/A	#N/A
t3082	714.832	-0.191032	0.143679	1.32957	0.183661	0.474092	yghB	4164843	4165502	2	S
t3755	2512.19	0.176389	0.132705	-1.32918	0.183788	0.474151	mgtB	79401	82127	3	P
t1379	103.784	0.265946	0.200254	-1.32804	0.184164	0.474849	0	2433432	2434160	1	M
t2757	611.036	-0.165443	0.124761	1.32608	0.184814	0.476257	hypB	3840315	3841187	2	KO
t2466	942.129	-0.144873	0.109327	1.32514	0.185125	0.476676	phoR	3538101	3539396	1	T
t2620	2171.89	-0.401755	0.303245	1.32485	0.18522	0.476676	yfiA	3700116	3700454	2	J
t3862	374.807	0.154713	0.116797	-1.32464	0.185292	0.476676	0	199773	200075	3	M
t2365	733.05	-0.192725	0.145635	1.32334	0.185721	0.477507	0	3433538	3434017	1	H
t2370	503.04	0.159254	0.120376	-1.32297	0.185845	0.477557	aes	3440575	3441546	1	I
t1590	686.082	-0.119958	0.0907623	1.32167	0.186279	0.4784	0	2651664	2653061	1	S
t0106	684.241	0.191371	0.144854	-1.32113	0.186458	0.47859	araA	1120827	1122329	7	G
t3644	2366.18	0.313421	0.237316	-1.32069	0.186605	0.478697	mioC	4751449	4751892	3	C
t0204	999.213	-0.130714	0.0991678	1.31811	0.187466	0.480362	yadQ	1237004	1238425	7	P
t1532	771.267	0.165394	0.125473	-1.31817	0.187448	0.480362	0	2588542	2590050	1	I
t0089	1074.17	0.174271	0.132449	-1.31576	0.188256	0.480487	kefC	1099927	1101789	7	P
t0111	691.4	0.172021	0.130651	-1.31665	0.187958	0.480487	yabK	1126851	1128461	7	P
t0229	3367.12	-0.332171	0.252136	1.31743	0.187695	0.480487	lpxA	1265212	1266000	7	I
t0339	948.451	0.186973	0.141992	-1.31679	0.187909	0.480487	#N/A	#N/A	#N/A	#N/A
t0821	504.38	0.211823	0.160866	-1.31676	0.187919	0.480487	pduS	1918407	1919735	1	C
t1103	398.092	0.159709	0.121348	-1.31612	0.188133	0.480487	0	2188766	2189575	1	S
t4234	2027.9	0.138901	0.105559	-1.31586	0.188222	0.480487	topB	612761	614755	7	G
t1202	567.216	-0.134873	0.102538	1.31535	0.188391	0.480562	0	2272126	2272794	1	S
t1410	727.822	-0.392724	0.298672	1.3149	0.188543	0.480672	0	2456223	2456918	1	H
t4547	581.653	0.171244	0.130264	-1.31459	0.188646	0.480672	0	908923	909798	7	V
t0318	1421.94	0.395267	0.30083	-1.31392	0.188874	0.480981	fdx	1363970	1364305	1	C
t3078	571.014	-0.268969	0.204927	1.31251	0.189348	0.481769	exbD	4162098	4162523	2	U
t3193	643.745	-0.340733	0.259632	1.31237	0.189395	0.481769	0	4283538	4284062	2	I
t0493	807.276	-0.159759	0.12189	1.31069	0.189962	0.482941	div	1566440	1567441	1	N
t0553	699.969	-0.128078	0.0977971	1.30963	0.190323	0.483315	menF	1629788	1631083	1	H
t4519	930.215	0.155397	0.118641	-1.30981	0.19026	0.483315	0	877453	878529	7	KLT
t1601	170.147	-0.198764	0.151814	1.30926	0.190448	0.483362	#N/A	#N/A	#N/A	#N/A
t0460	532.089	0.167308	0.127895	-1.30817	0.190815	0.483752	pgtC	1534425	1535618	1	P
t1627	3133.93	-0.244071	0.186565	1.30823	0.190794	0.483752	topA	2686611	2689208	1	L
t0923	466.897	0.126117	0.0964867	-1.3071	0.19118	0.484326	0	2020562	2021548	1	E
t3092	612.014	0.131718	0.100789	-1.30688	0.191254	0.484326	0	4177877	4178569	2
t0107	860.23	0.192349	0.147481	-1.30423	0.192157	0.485257	araB	1122340	1124049	7	F
t0969	596.184	0.216655	0.166079	-1.30453	0.192054	0.485257	0	2060505	2061074	1	S
t2495	639.245	0.168771	0.129369	-1.30457	0.19204	0.485257	prpC	3570724	3571893	1	C
t3003	926.435	-0.156849	0.120172	1.30521	0.191821	0.485257	galP	4095863	4097257	2	U
t3253	376.525	-0.161837	0.124084	1.30426	0.192146	0.485257	0	4346264	4347139	2	F
t0845	286.061	0.19486	0.149468	-1.30369	0.192339	0.485395	cbiF	1940011	1940784	1	H
t2487	588.019	-0.130664	0.100246	1.30344	0.192425	0.485395	yaiW	3558256	3559350	1	M
t1067	131.012	0.184771	0.141818	-1.30288	0.192617	0.48561	0	2150807	2150944	1	-
t0013	1316.5	0.2131	0.163958	-1.29973	0.193695	0.486117	dnaJ	1014940	1016079	7	O
t0389	152.459	0.243133	0.186968	-1.3004	0.193463	0.486117	eutS	1466999	1467334	1	E
t0881	562.588	0.134898	0.103784	-1.2998	0.19367	0.486117	umuC	1983083	1984351	1	L
t1329	479.117	-0.238193	0.18332	1.29933	0.193832	0.486117	0	2390868	2391083	1	K
t2039	403.274	-0.186693	0.143506	1.30094	0.193279	0.486117	yliC	3097563	3098483	1	EP
t2293	961.122	0.12369	0.0951527	-1.29991	0.193633	0.486117	pheP	3365224	3366618	1	E
t2636	3327.06	-0.313854	0.241177	1.30134	0.193141	0.486117	grpE	3714064	3714654	2	O
t2995	97.9272	0.256417	0.197025	-1.30144	0.193108	0.486117	tnpA	4086529	4086987	2	L
t3281	126.571	-0.208379	0.16023	1.3005	0.193429	0.486117	0	4373349	4373552	2	S
t4022	1181.67	-0.260812	0.200755	1.29916	0.19389	0.486117	dam	385099	385935	3	F
t0480	240.375	0.240786	0.185504	-1.29801	0.194284	0.486835	aroC	1555410	1556495	1	E
t0073	665.77	0.1506	0.116113	-1.29701	0.194626	0.487425	caiB	1085332	1086549	7	C
t4160	2734.79	0.171916	0.132648	-1.29603	0.194964	0.488	uvrA	512370	515195	7	L
t3617	1921.82	-0.16641	0.128476	1.29526	0.195232	0.488402	hemN	4719789	4721162	5	H
t2046	982.501	-0.162615	0.125607	1.29463	0.195448	0.488673	ybiW	3106309	3108741	1	C
t1826	55.0929	-0.350884	0.271213	1.29376	0.195749	0.489157	0	2891172	2891282	1
t1415	254.895	0.210386	0.162734	-1.29283	0.196071	0.489693	0	2461035	2461745	1	P
t1904	443.039	0.153699	0.118915	-1.29251	0.196181	0.489698	0	2957937	2958734	1	O
t1645	315.305	-0.221548	0.171638	1.29079	0.196778	0.490737	0	2705688	2706092	1	S
t3363	88.2868	-0.240683	0.186477	1.29068	0.196814	0.490737	product=tRNA-Pro	4466634	4466710	4
t1472	969.183	0.191508	0.148415	-1.29035	0.196928	0.490752	0	2520073	2522601	1	G
t0566	9334.9	-0.353654	0.274511	1.28831	0.197639	0.491746	0	1643355	1644512	1	I
t0670	208.476	-0.209918	0.162946	1.28827	0.197652	0.491746	0	1758510	1758755	1	S
t4465	901.186	-0.270748	0.210123	1.28852	0.197565	0.491746	ytfP	822943	823287	7	S
t2639	545.811	-0.327144	0.254092	1.2875	0.19792	0.492142	smpA	3717552	3717890	2	M
t3803	669.763	0.158235	0.122938	-1.28711	0.198056	0.492212	waaY	131556	132254	3	S
t1252	307.145	0.225545	0.175317	-1.2865	0.198269	0.492472	ttrC	2325222	2326244	1	C
t0830	89.2963	0.221099	0.172232	-1.28372	0.199238	0.49253	pduH	1925473	1925823	1	S
t1178	1275.86	-0.25417	0.197969	1.28389	0.199182	0.49253	gdhA	2247858	2249201	1	E
t1227	133.106	0.227286	0.176864	-1.28509	0.198761	0.49253	0	2294838	2295029	1	P
t1425	213.448	0.148619	0.115572	-1.28594	0.198466	0.49253	0	2471577	2471903	1	S
t1993	4871.9	-0.329807	0.256587	1.28536	0.198667	0.49253	ybjX	3052257	3053207	1	S
t2021	666.786	-0.151119	0.117727	1.28364	0.19927	0.49253	rimK	3080545	3081447	1	F
t2894	866.11	-0.204718	0.159444	1.28396	0.199158	0.49253	0	3980654	3981568	2	S
t3650	4441.65	-0.310331	0.241572	1.28463	0.198921	0.49253	atpF	4757050	4757520	3	C
t3866	458.413	0.190133	0.14798	-1.28485	0.198844	0.49253	yafP	204164	204631	3	K
t1489	521.899	0.214221	0.167236	-1.28095	0.20021	0.493347	narY	2542142	2543686	1	C
t2343	790.283	0.18996	0.148192	-1.28186	0.199893	0.493347	gcl	3409974	3411755	1	H
t2753	913.407	0.212132	0.165512	-1.28167	0.199959	0.493347	hycC	3836638	3838464	2	CP
t3100	506.655	-0.145812	0.113794	1.28137	0.200063	0.493347	#N/A	#N/A	#N/A	#N/A
t3355	179.564	-0.156484	0.122174	1.28083	0.200252	0.493347	0	4457498	4457860	4
t3531	764.607	-0.142166	0.110892	1.28203	0.199834	0.493347	glpF	4635722	4636567	5	U
t0261	718.897	0.315095	0.24644	-1.27859	0.201043	0.494125	yfiG	1301520	1301939	1	O
t0344	2314.45	0.166653	0.130441	-1.27762	0.201385	0.494125	#N/A	#N/A	#N/A	#N/A
t0695	413.794	0.129782	0.101544	-1.27808	0.201221	0.494125	yehV	1782600	1783331	1	K
t1136	353.333	-0.332607	0.259956	1.27948	0.200729	0.494125	0	2211038	2211835	1	P
t1399	1586.44	-0.243189	0.190369	1.27746	0.201439	0.494125	pntA	2444763	2446292	1	C
t1490	239.582	0.201073	0.157219	-1.27894	0.200919	0.494125	#N/A	#N/A	#N/A	#N/A
t1592	85.8238	0.220269	0.17222	-1.279	0.200898	0.494125	pspD	2653600	2653818	1	S
t2444	570.401	-0.157667	0.12342	1.27748	0.201432	0.494125	0	3517234	3518211	1	H
t0543	430.411	0.265351	0.207871	-1.27652	0.201772	0.494253	nuoI	1620126	1620668	1	C
t1158	556.674	0.130084	0.101916	-1.27639	0.201818	0.494253	0	2224129	2225313	1	P
t2896	1913.85	-0.183929	0.144042	1.27691	0.201633	0.494253	mltA	3982535	3983632	2	M
t1733	5147.49	-0.363806	0.285383	1.2748	0.202382	0.495099	0	2799598	2799846	1	S
t3500	1893.16	-0.269593	0.211446	1.275	0.20231	0.495099	oxyR	4594208	4595125	5	K
t1294	1137.96	-0.214128	0.168069	1.27405	0.202647	0.49548	ribE	2359302	2359943	1	H
t0446	130.577	0.379539	0.298138	-1.27303	0.203007	0.495965	product=tRNA-Ala	1516433	1516508	1
t3701	13.7241	0.376166	0.295525	-1.27287	0.203064	0.495965	ccmC	26324	27070	3	O
t2621	62.9736	-0.27131	0.213248	1.27227	0.203277	0.496218	0	3700558	3700605	2
t3784	1205.12	0.191764	0.150781	-1.2718	0.203443	0.496358	rph	115784	116500	3	J
t2927	498.597	-0.143542	0.112982	1.27048	0.203914	0.497238	kduD	4021766	4022527	2	IQ
t0006	1193.12	0.123041	0.0969427	-1.26921	0.204366	0.498073	yaaJ	1007310	1008740	7	U
t1498	236.677	0.173305	0.136579	-1.2689	0.204477	0.498076	0	2553059	2553724	1	K
t1433	1069.95	0.126272	0.0995983	-1.26782	0.204863	0.498749	dcp	2479308	2481350	1	E
t3692	2350.82	0.144361	0.113917	-1.26725	0.205067	0.498977	torS	14409	17144	3	T
t0646	57.5198	0.292218	0.230841	-1.26588	0.205555	0.499432	0	1729941	1730063	1
t1024	145.314	0.22462	0.177367	-1.26641	0.205366	0.499432	0	2109151	2109315	1	-
t3758	678.331	0.151519	0.119702	-1.2658	0.205584	0.499432	#N/A	#N/A	#N/A	#N/A
t0443	199.952	-0.171615	0.135679	1.26487	0.20592	0.49998	yfeD	1515337	1515729	1	L
t1023	533.644	0.191323	0.151342	-1.26418	0.206166	0.500048	#N/A	#N/A	#N/A	#N/A
t2329	426.926	0.187912	0.148644	-1.26417	0.206168	0.500048	arcC	3393227	3394120	1	E
t4380	963.745	-0.117775	0.0932658	1.26279	0.206664	0.500984	yjeH	742036	743277	7	E
t2843	279.049	0.194032	0.153906	-1.26072	0.207411	0.502526	0	3917623	3918225	2	S
t2438	1568.86	-0.199859	0.158767	1.25882	0.208096	0.503916	0	3510920	3512368	1	F
t0666	672.602	0.161195	0.128219	-1.25719	0.208687	0.504036	#N/A	#N/A	#N/A	#N/A
t2084	292.613	-0.265163	0.210786	1.25798	0.208401	0.504036	moaB	3145694	3146206	1	H
t2396	746.025	-0.12489	0.0993207	1.25744	0.208594	0.504036	amtB	3467404	3468690	1	P
t2784	1287.16	0.142288	0.113179	-1.25719	0.208684	0.504036	sipA	3863890	3865947	2	S
t4601	264.562	0.186726	0.148532	-1.25715	0.208701	0.504036	rimI	961523	961969	7	K
t3557	2271.55	-0.340458	0.270949	1.25654	0.208921	0.5043	pfkA	4659151	4660113	5	F
t2950	144.574	-0.203424	0.162019	1.25555	0.209278	0.504892	0	4043167	4043370	2
t1295	737.185	-0.186262	0.148466	1.25458	0.209632	0.505479	cfa	2359985	2361133	1	M
t3882	912.248	0.140469	0.112026	-1.2539	0.20988	0.505806	0	216988	217995	3	K
t0201	337.57	0.148774	0.118699	-1.25338	0.210069	0.505874	fhuD	1232519	1233409	7	P
t0473	859.057	0.156917	0.125273	-1.25259	0.210353	0.505874	fadL	1547385	1548698	1	I
t1877	671.209	-0.130248	0.103961	1.25286	0.210256	0.505874	0	2938631	2939662	1	-
t3774	3042.02	-0.226105	0.180492	1.25272	0.210309	0.505874	recG	104218	106299	3	L
t1342	136.278	0.227248	0.18154	-1.25178	0.210651	0.506322	0	2406220	2406579	1	-
t0698	518.8	0.253671	0.203065	-1.24921	0.211587	0.506474	yehS	1786002	1786469	1	S
t0987	1205.62	-0.186024	0.148668	1.25128	0.210834	0.506474	yebA	2075786	2077105	1	M
t1083	487.048	0.133084	0.106502	-1.24959	0.211449	0.506474	appB	2167789	2168925	1	C
t1291	390.866	0.372771	0.298196	-1.25008	0.211269	0.506474	product=tRNA-Val	2357397	2357473	1
t2933	262.975	0.330976	0.264784	-1.24999	0.211304	0.506474	0	4027973	4028245	2	S
t3237	1656.85	-0.216635	0.173408	1.24928	0.211564	0.506474	rpoN	4325775	4327208	2	K
t3296	116.511	-0.209063	0.167363	1.24916	0.211607	0.506474	0	4392475	4392717	2	S
t3857	997.255	0.149744	0.119847	-1.24946	0.211498	0.506474	xylR	193645	194823	3	K
t2498	223.927	-0.171094	0.137028	1.24861	0.211808	0.506686	0	3574930	3575205	1	S
t1929	1228.51	-0.199171	0.159554	1.2483	0.211922	0.506691	int	2972334	2973674	1	L
t0672	483.559	0.191553	0.153755	-1.24583	0.212826	0.50805	cdd	1759648	1760532	1	F
t3105	248.313	-0.168355	0.135125	1.24592	0.212794	0.50805	0	4191656	4192078	2	S
t3278	226.143	-0.156388	0.125526	1.24586	0.212815	0.50805	0	4369992	4370264	2	K
t0893	147.804	0.1956	0.157086	-1.24518	0.213065	0.508086	yodD	1995575	1995802	1	S
t3782	800.416	0.139482	0.112013	-1.24523	0.213048	0.508086	0	113843	114745	3	K
t1845	1159.06	-0.127905	0.102765	1.24464	0.213265	0.508297	helD	2904633	2906687	1	L
t4618	1033.98	0.151785	0.122003	-1.24412	0.213457	0.508486	radA	978377	979759	7	O
t0472	1363.85	-0.216775	0.174473	1.24246	0.214067	0.509672	vacJ	1546569	1547324	1	M
t4164	765.056	0.179254	0.144439	-1.24104	0.214593	0.510656	0	519033	520340	7	MU
t2809	433.181	-0.234128	0.188955	1.23907	0.215321	0.512121	0	3887461	3887787	2	-
t0240	267.743	-0.341349	0.275659	1.2383	0.215604	0.512424	yaeP	1279220	1279438	7	S
t3654	4684.67	-0.286719	0.231635	1.23781	0.215787	0.512424	atpD	4760563	4761945	3	F
t4211	1537.25	0.142315	0.114955	-1.23801	0.215714	0.512424	dcuS	589043	590674	7	T
t0309	571.767	-0.109239	0.0883479	1.23647	0.216285	0.513223	0	1355820	1356698	1	S
t4223	381.842	0.181959	0.147181	-1.23629	0.21635	0.513223	0	601066	601359	7	S
t0402	247.122	0.193977	0.156969	-1.23576	0.216548	0.513424	eutL	1479515	1480174	1	E
t2061	911.326	-0.130946	0.106004	1.23529	0.216723	0.513571	0	3124001	3126223	1	M
t0495	1435.36	-0.233651	0.189388	1.23372	0.217308	0.514689	usg	1568749	1569762	1	E
t0974	305.06	-0.14967	0.121378	1.23309	0.217541	0.514972	yecE	2064277	2065095	1	S
t1497	902.569	0.176498	0.143386	-1.23093	0.218348	0.516613	0	2550883	2553003	1	P
t1060	804.773	0.165981	0.134931	-1.23012	0.218653	0.517064	rnd	2145726	2146853	1	J
t4538	112.803	0.188546	0.153347	-1.22954	0.21887	0.517308	0	895023	895232	7
t0719	370.256	0.156232	0.127197	-1.22827	0.219346	0.518164	0	1806706	1807122	1	S
t2567	125.524	0.205946	0.16775	-1.22769	0.219562	0.518405	0	3646087	3646380	1
t2352	1556.95	-0.124755	0.101757	1.22601	0.220193	0.519624	0	3419685	3422099	1	Q
t0614	25.2515	0.329468	0.269138	-1.22416	0.220892	0.520724	ccmE	1697712	1698191	1	O
t2356	882.739	-0.176184	0.143955	1.22388	0.220997	0.520724	ybbN	3424352	3425206	1	O
t4165	761.884	0.20773	0.169744	-1.22379	0.221033	0.520724	0	520337	521614	7	M
t4481	333.229	0.191751	0.156716	-1.22356	0.221118	0.520724	0	837049	837789	7	S
t0124	5766.73	-0.314096	0.25691	1.22259	0.221483	0.521127	yabC	1143157	1144098	7	J
t1523	538.815	0.128834	0.105412	-1.2222	0.221634	0.521127	0	2580037	2581350	1	G
t2600	122.808	-0.235796	0.192892	1.22242	0.221547	0.521127	product=tRNA-Asp	3679257	3679333	1
t1371	272.915	0.192528	0.157699	-1.22086	0.222139	0.521542	0	2427729	2428550	1	S
t2126	2244.67	-0.289352	0.236911	1.22135	0.221953	0.521542	ybgF	3189126	3189914	1	D
t3492	3120.24	-0.364548	0.29861	1.22082	0.222155	0.521542	product=tRNA-Ile	4585385	4585461	0
t0994	537.106	0.134195	0.110162	-1.21816	0.223162	0.522553	purT	2085343	2086521	1	F
t1994	1175.81	-0.153967	0.126312	1.21894	0.222867	0.522553	0	3053204	3054862	1	L
t2578	2179.79	0.157147	0.128914	-1.219	0.222843	0.522553	#N/A	#N/A	#N/A	#N/A
t3762	221.249	0.193713	0.158992	-1.21838	0.223079	0.522553	#N/A	#N/A	#N/A	#N/A
t4055	154.871	-0.157424	0.129228	1.21819	0.223153	0.522553	yheM	420047	420403	3	J
t3352	1089.37	-0.163013	0.133881	1.21759	0.223379	0.522792	0	4454659	4456668	4	-
t3800	947.385	0.14713	0.12089	-1.21706	0.223583	0.523	waaB	128407	129486	3	M
t3917	125.87	0.207268	0.170393	-1.21642	0.223826	0.5233	#N/A	#N/A	#N/A	#N/A
t0586	507.145	0.143861	0.118603	-1.21296	0.225144	0.523681	nrdB	1663468	1664598	1	F
t1090	382.512	0.164439	0.135312	-1.21526	0.224266	0.523681	#N/A	#N/A	#N/A	#N/A
t1338	349.995	0.179989	0.148239	-1.21418	0.22468	0.523681	tus	2400736	2401665	1	J
t2377	838.794	-0.177327	0.146136	1.21344	0.224963	0.523681	apt	3448802	3449353	1	F
t3635	27958.9	-0.359354	0.29613	1.2135	0.22494	0.523681	rbsB	4740561	4741451	3	G
t3765	770.862	0.164354	0.13525	-1.21519	0.224294	0.523681	#N/A	#N/A	#N/A	#N/A
t4113	1032.6	-0.167764	0.138247	1.21351	0.224935	0.523681	aceK	461808	463589	7	F
t4479	578.104	0.187397	0.154358	-1.21404	0.224732	0.523681	0	834817	835950	7	S
t4531	174.48	0.166081	0.136816	-1.2139	0.224787	0.523681	0	887268	887417	7
t4599	908.064	0.136375	0.112414	-1.21315	0.225073	0.523681	0	960010	961038	7	J
t3004	388.563	-0.137617	0.113536	1.2121	0.225476	0.524185	0	4097336	4097833	2	S
t0314	880.683	0.350052	0.288898	-1.21168	0.225635	0.524286	nifU	1360655	1361041	1	C
t0375	100.34	-0.205886	0.170011	1.21101	0.22589	0.524343	0	1446831	1447031	1	S
t0718	516.539	0.20085	0.16582	-1.21126	0.225797	0.524343	0	1806249	1806584	1
t1461	396.358	0.183853	0.151861	-1.21067	0.226023	0.524381	0	2505574	2506599	1	E
t4043	794.638	-0.12793	0.105776	1.20945	0.226491	0.525199	#N/A	#N/A	#N/A	#N/A
t1732	1395.17	-0.217689	0.18036	1.20697	0.227444	0.526871	rluC	2798449	2799408	1	J
t2355	437.625	-0.128062	0.106093	1.20707	0.227404	0.526871	ybbO	3423522	3424292	1	S
t1089	584.085	0.181174	0.150254	-1.20579	0.2279	0.527237	0	2173138	2174931	1	C
t1666	731.782	-0.299361	0.248345	1.20542	0.22804	0.527237	#N/A	#N/A	#N/A	#N/A
t2419	651.949	0.334516	0.277443	-1.20571	0.22793	0.527237	cyoC	3495098	3495712	1	C
t3342	983.967	-0.186567	0.15482	1.20505	0.228183	0.527237	0	4445548	4446432	4	S
t3689	746.843	0.135754	0.11263	-1.20531	0.228082	0.527237	0	11022	12044	3	-
t0032	600.616	0.214139	0.177769	-1.20459	0.228362	0.527382	0	1034712	1035707	7	K
t3713	222.729	0.162621	0.135057	-1.20409	0.228554	0.527557	yidG	36855	37217	3	S
t0250	437.227	-0.196317	0.163408	1.20139	0.229599	0.528539	abc	1286656	1287687	7	P
t1580	483.454	-0.16411	0.136545	1.20187	0.229413	0.528539	0	2640823	2641692	1	S
t1747	1057.28	-0.31913	0.26558	1.20164	0.229505	0.528539	flgA	2814162	2814821	1	N
t1753	483.684	-0.217438	0.181019	1.20119	0.229678	0.528539	rimJ	2819162	2819746	1	J
t3779	1303.65	0.165861	0.137933	-1.20248	0.229177	0.528539	#N/A	#N/A	#N/A	#N/A
t3796	1007.77	0.114501	0.0953072	-1.20139	0.229602	0.528539	waaG	125317	126441	3	M
t1183	339.385	0.164066	0.136693	-1.20025	0.230042	0.528573	#N/A	#N/A	#N/A	#N/A
t3234	391.696	-0.148849	0.123971	1.20068	0.229877	0.528573	0	4323897	4324472	2	S
t3332	1340.21	-0.135355	0.11275	1.20048	0.229951	0.528573	metE	4434469	4436733	4	E
t0315	693.052	0.347747	0.290524	-1.19696	0.231321	0.5287	yfhF	1361070	1361393	1	C
t0731	307.521	0.148111	0.123643	-1.19789	0.230962	0.5287	0	1813804	1814406	1	-
t0812	568.451	0.137291	0.114871	-1.19518	0.232018	0.5287	#N/A	#N/A	#N/A	#N/A
t1432	653.349	0.192457	0.160796	-1.1969	0.231344	0.5287	0	2478423	2479169	1	S
t1510	190.446	0.203616	0.170215	-1.19623	0.231606	0.5287	ugtL	2568085	2568483	1	-
t1941	377.391	-0.167443	0.139852	1.19729	0.231194	0.5287	mukE	2991701	2992378	1	D
t2097	821.157	-0.101131	0.0844149	1.19803	0.230906	0.5287	hutU	3161172	3162857	1	E
t2275	680.667	0.178395	0.148691	-1.19977	0.230227	0.5287	ybdA	3343399	3344643	1	EGP
t2332	830.862	0.160413	0.133812	-1.1988	0.230605	0.5287	fdrA	3396214	3397878	1	C
t2859	204.731	0.192956	0.161356	-1.19584	0.231758	0.5287	steD	3940382	3940888	2	NU
t3124	913.474	-0.127111	0.106269	1.19612	0.231651	0.5287	cca	4213561	4214802	2	F
t3527	1882.28	-0.205936	0.172268	1.19544	0.231917	0.5287	hslU	4631957	4633288	5	F
t3694	2370.83	-0.272577	0.227696	1.19711	0.231265	0.5287	#N/A	#N/A	#N/A	#N/A
t4163	824.254	0.184526	0.154412	-1.19502	0.232078	0.5287	0	517655	519043	7	U
t4483	131.575	-0.173136	0.144471	1.19841	0.230756	0.5287	relB	839797	840039	7	L
t4586	532.719	0.127436	0.106547	-1.19605	0.231676	0.5287	dnaC	951664	952401	7	L
t4604	471.825	0.155264	0.129757	-1.19657	0.231473	0.5287	osmY	964751	965368	7	S
t3787	797.916	-0.18839	0.157754	1.19421	0.232397	0.529162	dut	118002	118457	3	F
t2389	337.281	-0.182538	0.152937	1.19355	0.232654	0.529166	0	3462300	3462770	1	S
t2657	903.838	-0.2499	0.209418	1.19331	0.232749	0.529166	0	3746934	3747707	2	L
t4494	223.639	0.185028	0.155035	-1.19346	0.232688	0.529166	pyrI	851846	852307	7	F
t0038	818.816	0.136919	0.114864	-1.19202	0.233255	0.529961	0	1043064	1044254	7	C
t0467	44.2315	0.261318	0.219353	-1.19131	0.233531	0.529961	#N/A	#N/A	#N/A	#N/A
t3601	545.159	-0.122369	0.102725	1.19122	0.233566	0.529961	yihR	4700732	4701484	5	G
[truncated: 2,650 more rows]

## Sheet: WTvsU
Gene ID	Base mean	log2(FC)	StdErr	Wald-Stats	p-value	p-adj	Gene Name	Start	End	Fragment Number	COG category
t1244	135.532	-3.83935	0.241689	15.8855	7.98971e-57	3.48671e-53	lppB	2315082	2315321	1	M
t3067	469.527	-1.56211	0.165843	9.41919	4.54596e-21	9.91928e-18	hybD	4151023	4151517	2	C
t2994	508.943	-1.06586	0.115954	9.1921	3.85235e-20	5.60389e-17	0	4085768	4086424	2	P
t1187	623.286	1.02072	0.145338	-7.02307	2.17039e-12	2.03366e-09	0	2257778	2258263	1	NPTU
t3064	322.742	-1.45882	0.208012	7.01315	2.33004e-12	2.03366e-09	hybG	4149932	4150180	2	O
t3066	367.132	-1.03539	0.163098	6.34829	2.17728e-10	1.58361e-07	hybE	4150542	4151030	2	C
t1047	563.378	-1.10495	0.177464	6.22634	4.7747e-10	2.97669e-07	manY	2130518	2131318	1	G
t4489	1454.83	1.18063	0.19799	-5.96309	2.47516e-09	1.3502e-06	treB	845151	846569	7	G
t2135	1075.81	-0.741611	0.129296	5.73576	9.70734e-09	4.70698e-06	cydB	3195394	3196533	1	C
t3065	314.605	-1.19032	0.210969	5.64216	1.67928e-08	7.32836e-06	hybF	4150208	4150549	2	S
t1644	1406.54	-1.54577	0.275501	5.61078	2.01412e-08	7.99058e-06	0	2704712	2705350	1	M
t1650	835.894	-1.05756	0.190939	5.53872	3.04682e-08	1.10803e-05	0	2709030	2709326	1	S
t1048	1105.13	-1.12249	0.215577	5.20689	1.92027e-07	6.4462e-05	manX	2131371	2132339	1	G
t2025	845.07	-1.00634	0.194114	5.18425	2.16889e-07	6.69776e-05	0	3082966	3083343	1	S
t1046	1275.21	-1.06464	0.205802	5.17312	2.30216e-07	6.69776e-05	manZ	2129654	2130505	1	G
t3068	1406.52	-0.696199	0.136541	5.09883	3.41762e-07	8.85916e-05	hybC	4151517	4153220	2	C
t3323	1059.54	-0.8305	0.163093	5.09218	3.53961e-07	8.85916e-05	tatB	4425195	4425743	4	U
t1957	1881.94	-1.05545	0.207515	5.08615	3.6541e-07	8.85916e-05	serC	3009347	3010435	1	E
t2987	3053.04	-1.21852	0.240182	5.07332	3.90929e-07	8.97902e-05	fba	4079586	4080665	2	G
t1961	2971.33	-1.32006	0.265011	4.98115	6.3209e-07	0.000137922	pflB	3014532	3016814	1	H
t2988	2673.18	-1.17193	0.236912	4.94672	7.54758e-07	0.000156846	pgk	4080767	4081930	2	F
t1622	561.532	-0.810658	0.164725	4.92129	8.59739e-07	0.000170541	0	2679510	2679818	1	S
t0530	426.567	-0.72786	0.148165	4.91249	8.99281e-07	0.000170629	0	1604460	1605137	1	S
t4488	1273.12	0.87791	0.1807	-4.85838	1.18351e-06	0.000206593	treC	843449	845101	7	G
t2168	422.034	-0.995666	0.204739	4.8631	1.15559e-06	0.000206593	ybfA	3232231	3232437	1	S
t3248	2778.66	-0.994796	0.20634	4.82115	1.42734e-06	0.000239573	gltD	4340352	4341770	2	E
t0579	711.686	-0.758253	0.160153	4.73454	2.19548e-06	0.000354855	glpB	1655323	1656582	1	C
t2916	637.924	-0.896083	0.189803	4.72113	2.34538e-06	0.000365544	0	4008626	4008844	2	M
t2624	709.15	-0.635267	0.135417	4.69118	2.71634e-06	0.000408762	tyrA	3702792	3703913	2	E
t3145	1960.23	-0.897371	0.191676	4.68171	2.84487e-06	0.000413834	0	4237835	4239079	2	E
t2625	1217.12	-0.829978	0.178138	4.6592	3.17448e-06	0.000446885	aroF	3703923	3704993	2	E
t4169	422.947	0.619052	0.134434	-4.60487	4.12731e-06	0.000562862	0	540695	540976	7	S
t1956	987.846	-0.595752	0.129606	4.59663	4.29383e-06	0.000567826	aroA	3007993	3009276	1	E
t2760	1006.49	-0.547101	0.119279	4.58672	4.50254e-06	0.000569885	hypE	3842610	3843578	2	O
t3150	414.703	-0.731137	0.159512	4.58359	4.57058e-06	0.000569885	0	4241441	4241839	2	S
t1937	1061.21	-0.835727	0.182984	4.56722	4.94236e-06	0.000599123	ycbL	2983560	2984207	1	S
t2133	650.532	-0.917827	0.202858	4.52449	6.05426e-06	0.000714075	0	3194848	3195129	1	S
t3069	851.032	-0.678795	0.151694	4.47477	7.64932e-06	0.000878464	hybB	4153217	4154395	2	C
t1717	9411.01	-1.23376	0.277282	4.44948	8.60801e-06	0.000963214	ptsG	2785061	2786494	1	G
t2879	1178.22	-0.459009	0.10354	4.43317	9.28555e-06	0.00100291	sdaB	3964896	3966263	2	E
t3052	450.144	-0.660078	0.149001	4.43002	9.42242e-06	0.00100291	0	4133661	4134146	2	S
t1660	3163.23	-1.18666	0.270898	4.38046	1.18429e-05	0.00123053	adh	2719956	2722634	1	C
t3537	3792.33	-1.07676	0.248038	4.34109	1.41781e-05	0.00143891	tpiA	4641403	4642170	5	G
t3070	993.413	-0.901781	0.208325	4.32871	1.49984e-05	0.00148757	hybA	4154385	4155371	2	C
t1699	1006.69	-0.739729	0.17189	4.3035	1.68123e-05	0.00163042	cobB	2765446	2766159	1	K
t1706	181.704	0.679615	0.158447	-4.28923	1.79295e-05	0.00170096	0	2775180	2775437	1	S
t2136	1447.17	-0.692276	0.161944	4.2748	1.91313e-05	0.00177636	cydA	3196549	3198117	1	C
t3562	309.477	-0.651611	0.152622	4.26945	1.95952e-05	0.00178153	0	4664112	4664507	5	S
t1700	862.98	-0.584587	0.13806	4.23429	2.29272e-05	0.00200109	0	2766286	2767194	1	F
t3192	412.083	-0.848644	0.200254	4.23783	2.2569e-05	0.00200109	0	4283041	4283544	2	S
t2980	1651.87	-0.503083	0.119152	4.2222	2.41933e-05	0.00207019	serA	4072643	4073875	2	EH
t3592	1010.82	-0.530841	0.12628	4.20369	2.62596e-05	0.00220378	yiiD	4692701	4693690	5	K
t2853	2883.81	-0.921177	0.219749	4.19194	2.76575e-05	0.00227731	eno	3931554	3932852	2	F
t4040	1307.02	-0.830201	0.19862	4.17985	2.91702e-05	0.00235738	yhfA	408295	408699	3	O
t3533	1229.17	-0.499511	0.120523	4.14452	3.40529e-05	0.00270195	glpX	4638115	4639215	5	G
t1132	6625.95	-1.09174	0.264419	4.12883	3.64621e-05	0.00284144	0	2206616	2206930	1	M
t3591	438.161	-0.63152	0.153503	4.11406	3.88766e-05	0.00297644	ygjM	4692240	4692686	5	K
t1860	637.801	-0.400249	0.0975269	4.10399	4.06092e-05	0.00305549	0	2923332	2924441	1	C
t0763	405.448	0.609903	0.148912	-4.09572	4.2086e-05	0.00311294	gmd	1853591	1854712	1	H
t3101	2415.09	-0.949348	0.233053	4.07353	4.63058e-05	0.00336798	0	4187864	4188178	2	S
t3325	1580.29	-0.684476	0.168493	4.06234	4.85833e-05	0.0034757	aarF	4426207	4427847	4	H
t1658	1119.49	-0.412605	0.10187	4.0503	5.11524e-05	0.00360047	oppA	2716425	2718173	1	E
t1182	463.16	0.498765	0.124141	-4.01774	5.87601e-05	0.00388529	astC	2251416	2252642	1	E
t3318	923.002	-0.493101	0.122455	4.02679	5.65444e-05	0.00388529	ubiB	4420642	4421343	4	C
t3247	5163.45	-0.712387	0.177082	4.02292	5.74816e-05	0.00388529	gltB	4335882	4340342	2	E
t3322	926.443	-0.719435	0.178932	4.02072	5.80203e-05	0.00388529	tatC	4424413	4425192	4	U
t1809	173.874	-0.575633	0.143991	3.9977	6.39604e-05	0.00416602	yccD	2873069	2873374	1	K
t1751	497.494	-0.381143	0.0961791	3.96285	7.40605e-05	0.00475294	mviM	2817554	2818477	1	S
t3020	1878.64	-0.678952	0.172046	3.94634	7.93561e-05	0.00501899	0	4109950	4110669	2	S
t0675	479.341	0.432561	0.110022	-3.93158	8.43901e-05	0.0052366	0	1761908	1762816	1	K
t3532	1661.83	-0.810319	0.206225	3.92929	8.51967e-05	0.0052366	glpK	4636588	4638093	5	F
t1691	797.242	-0.526466	0.134542	3.91301	9.11514e-05	0.00537593	0	2755897	2757018	1	S
t2102	758	-0.523116	0.133566	3.91655	8.98247e-05	0.00537593	ybhE	3167661	3168656	1	F
t3693	1226.05	-0.600342	0.153423	3.91299	9.11592e-05	0.00537593	torT	17224	18264	3	G
t0009	487.085	0.409014	0.105012	-3.89492	9.8231e-05	0.00571573	yaaH	1010720	1011286	7	S
t1701	1061.68	-0.563493	0.144902	3.88877	0.000100752	0.00578529	0	2767223	2768467	1	M
t1443	544.068	0.504522	0.130398	-3.8691	0.000109237	0.00610468	0	2488503	2489693	1	EGP
t3349	618.691	-0.502736	0.130031	3.86627	0.000110511	0.00610468	yigA	4452705	4453412	4	S
t3563	528.924	-0.485776	0.12558	3.86827	0.000109609	0.00610468	yiiM	4664519	4665271	5	S
t2476	816	-0.691517	0.179954	3.84275	0.000121663	0.0065548	aroL	3549566	3550111	1	F
t3104	1119.99	-0.588724	0.153164	3.84375	0.000121168	0.0065548	icc	4190804	4191631	2	F
t1877	671.209	-0.419705	0.109746	3.82432	0.000131134	0.00697889	0	2938631	2939662	1	-
t2134	159.34	-0.771675	0.202582	3.80919	0.00013942	0.00707477	0	3195266	3195379	1	S
t2287	4137.35	1.12518	0.294779	-3.81703	0.000135065	0.00707477	ramA	3358970	3359311	1	K
t3211	1354.5	-0.490143	0.128522	3.81371	0.000136898	0.00707477	0	4303769	4305106	2	G
t3359	1744.46	-0.706068	0.185232	3.8118	0.00013796	0.00707477	hemC	4461984	4462925	4	H
t0099	1585.94	0.392081	0.103149	-3.80112	0.000144041	0.00722522	hepA	1111135	1114041	7	K
t1204	1614.4	-0.912952	0.240693	3.79302	0.000148826	0.0072975	0	2273522	2274382	1	G
t1975	4051.08	-0.868984	0.229028	3.79423	0.000148105	0.0072975	lrp	3034647	3035141	1	K
t2286	176.318	0.602546	0.159587	-3.77566	0.000159588	0.00773822	0	3358716	3358964	1	S
t3154	1139.4	-0.745208	0.197733	3.76876	0.000164059	0.00786763	0	4243953	4244318	2	S
t1971	1818.85	-0.685621	0.182208	3.76284	0.000167996	0.00796886	serS	3026821	3028113	1	J
t2026	1621.99	-0.421633	0.112573	3.74542	0.000180096	0.00836103	0	3083614	3085299	1	U
t2827	744.465	-0.472734	0.126166	3.74693	0.000179009	0.00836103	pcm	3904632	3905258	2	J
t1661	1127.06	-0.564159	0.151407	3.7261	0.000194465	0.00890335	tdk	2722831	2723448	1	F
t2714	1450.68	-0.703745	0.18896	3.7243	0.000195857	0.00890335	luxS	3806366	3806881	2	H
t0746	662.949	0.518173	0.139593	-3.71204	0.000205599	0.00924982	0	1831792	1833033	1	M
t2897	87.3558	-0.983159	0.265455	3.70367	0.000212502	0.00946284	product=tRNA-Met	3983840	3983916	2
t2451	1740.22	-0.816386	0.221207	3.69059	0.000223733	0.00959044	0	3522753	3523079	1
t2921	999.4	-0.527353	0.143057	3.68631	0.000227527	0.00959044	galR	4014819	4015847	2	K
t3056	980.536	-0.471863	0.128117	3.68307	0.000230438	0.00959044	uxuA	4138861	4140045	2	G
t3109	1692.81	-0.55194	0.149667	3.68778	0.000226215	0.00959044	0	4195273	4196436	2	E
t3381	5559.82	-0.980392	0.266214	3.68273	0.000230751	0.00959044	trxA	4483466	4483795	4	O
t3505	5665.15	-0.854862	0.232097	3.6832	0.000230321	0.00959044	ppc	4600300	4602951	5	H
t4339	547.534	0.368168	0.0999453	-3.68369	0.000229879	0.00959044	#N/A	#N/A	#N/A	#N/A
t1185	513.104	0.500688	0.136047	-3.68026	0.000232992	0.00959223	astB	2255138	2256481	1	E
t0745	1508.88	0.522406	0.142188	-3.67406	0.000238726	0.00973644	yegN	1828670	1831792	1	U
t1844	481.739	-0.741228	0.202511	3.66019	0.000252031	0.0100466	mgsA	2904139	2904597	1	G
t3504	1061.93	-0.403127	0.110175	3.65896	0.000253237	0.0100466	argE	4598780	4599931	5	E
t4217	829.229	0.482421	0.131801	-3.66021	0.000252007	0.0100466	0	597319	598224	7	S
t1969	199.589	-0.603519	0.165545	3.64565	0.000266716	0.0103924	dmsB	3023512	3024129	1	C
t2118	2481.1	-0.809436	0.222006	3.64601	0.000266345	0.0103924	aroG	3183573	3184625	1	E
t3510	2318.77	-0.694235	0.190964	3.63543	0.000277521	0.0107177	katG	4608022	4610202	5	P
t2447	845.043	-0.342547	0.0944358	3.6273	0.000286397	0.0109635	ribD	3519289	3520392	1	H
t1345	667.169	0.431897	0.119364	-3.61831	0.000296528	0.0112526	0	2407899	2409281	1	E
t0582	1323.24	-0.683712	0.189509	3.60781	0.000308794	0.0115824	glpQ	1659796	1660866	1	M
t1677	1141.25	-0.489202	0.135707	3.60484	0.000312344	0.0115824	0	2743008	2744537	1	M
t3178	317.938	-0.517193	0.1435	3.60415	0.000313182	0.0115824	gatA	4272112	4272576	2	G
t2121	1031.87	-0.736635	0.204868	3.59566	0.000323571	0.0118661	pnuC	3186377	3187096	1	H
t0583	393.984	0.408632	0.113853	-3.58911	0.000331806	0.0119669	0	1660982	1661860	1	K
t2081	262.488	-0.626381	0.174453	3.59053	0.000330003	0.0119669	moaE	3144514	3144966	1	H
t0322	439.003	0.422364	0.117789	-3.58576	0.000336094	0.0120223	0	1367309	1367977	1	S
t0744	1400.45	0.429376	0.119874	-3.5819	0.000341101	0.0121022	0	1825589	1828669	1	V
t3673	652.423	-0.525606	0.146849	3.57922	0.000344618	0.0121283	0	4783614	4784198	3	S
t1802	119.629	-0.853575	0.23903	3.57099	0.000355633	0.0122203	0	2866865	2867092	1	S
t1938	549.262	-0.503977	0.141061	3.57275	0.000353251	0.0122203	0	2984235	2984783	1	S
t3111	923.666	-0.425845	0.119145	3.57419	0.000351318	0.0122203	0	4197427	4198200	2	P
t2618	1585.59	-0.590167	0.165367	3.56883	0.000358584	0.0122255	sfhB	3697995	3698975	2	J
t1458	505.708	0.433882	0.121692	-3.5654	0.000363302	0.0122903	hyaA	2502056	2503159	1	C
t1947	100.703	-0.81124	0.228012	3.55789	0.000373851	0.0125499	0	2997243	2997425	1	S
t1247	556.625	0.387993	0.109469	-3.5443	0.00039365	0.0131136	0	2317765	2319108	1	E
t3263	2464.9	-0.778537	0.220048	3.53802	0.000403132	0.0133278	0	4355303	4355707	2	S
t0743	658.821	0.369807	0.10475	-3.53036	0.000414989	0.0134149	yegB	1824180	1825592	1	U
t1373	541.96	0.434205	0.122963	-3.53119	0.000413694	0.0134149	0	2430027	2431622	1	S
t1798	232.14	-0.595975	0.168644	3.53392	0.000409439	0.0134149	0	2864529	2864924	1	S
t1412	472.257	0.50317	0.14312	-3.51571	0.000438579	0.0137735	0	2458299	2459447	1	P
t1808	674.072	-0.480894	0.136787	3.51563	0.000438708	0.0137735	cbpA	2872149	2873069	1	O
t3327	1889.46	-0.77556	0.220579	3.51602	0.000438074	0.0137735	ubiE	4428459	4429214	4	H
t4383	8463.03	-0.907671	0.258058	3.51732	0.000435926	0.0137735	yjeI	745762	746133	7	S
t0989	1142.47	-0.576733	0.164211	3.51215	0.000444497	0.0138556	pykA	2078266	2079708	1	G
t1445	609.826	0.365485	0.104235	-3.50635	0.000454292	0.0140605	0	2490784	2492172	1	C
t2429	587.986	-0.532358	0.151918	3.50424	0.000457909	0.0140726	thiJ	3503419	3504009	1	S
t2366	1416.5	-0.39258	0.112327	3.49497	0.000474115	0.0144688	#N/A	#N/A	#N/A	#N/A
t1035	511.827	0.434961	0.12457	-3.49171	0.000479938	0.0145448	#N/A	#N/A	#N/A	#N/A
t1377	185.755	0.572763	0.164165	-3.48894	0.000484932	0.0145948	0	2432798	2433448	1	-
t2253	2374.58	-0.859575	0.246622	3.48539	0.00049142	0.0146887	ybdQ	3319816	3320244	1	T
t3336	1161.45	-0.491253	0.141138	3.48066	0.000500176	0.0148488	pldB	4439619	4440635	4	I
t0214	3126.1	-0.80699	0.232322	3.47359	0.000513545	0.0151426	dapD	1247633	1248457	7	E
t3243	625.434	-0.488484	0.140759	3.47036	0.000519767	0.0152232	mtgA	4330248	4330976	2	M
t4149	1017.21	0.311819	0.0901193	-3.46006	0.000540048	0.0157118	yjbN	503117	504115	7	J
t3347	625.746	-0.451409	0.130866	3.44941	0.000561823	0.0162371	yigB	4451090	4451806	4	S
t1842	469.093	-0.615299	0.17875	3.44223	0.000576944	0.0165644	0	2902795	2903211	1	S
t3348	762.396	-0.538023	0.156963	3.42771	0.000608686	0.0173615	xerC	4451806	4452708	4	L
t1810	477.376	-0.35704	0.10452	3.41601	0.000635468	0.0180077	0	2874798	2875736	1	S
t0044	910.051	0.39344	0.115439	-3.4082	0.000653924	0.0183533	0	1051791	1053164	7	P
t1282	682.604	0.46193	0.13564	-3.40556	0.00066028	0.0183533	ssaV	2349406	2351451	1	U
t4171	290.347	0.579548	0.17013	-3.4065	0.000658005	0.0183533	soxS	543128	543451	7	K
t2360	795.536	-0.620722	0.182774	3.39611	0.000683502	0.0188785	0	3427796	3428248	1	OU
t1972	1059.34	-0.441914	0.130238	3.39311	0.00069103	0.0189664	ycaJ	3028372	3029715	1	L
t0167	506.631	0.340549	0.101032	-3.37072	0.000749718	0.0194872	ygbK	1194673	1195944	7	S
t0264	4172.78	-1.01365	0.300665	3.37137	0.00074796	0.0194872	yfiD	1304304	1304687	1	S
t0350	326.911	0.410383	0.121372	-3.38121	0.000721681	0.0194872	0	1419763	1420302	1	S
t0449	637.91	0.34374	0.101608	-3.38299	0.00071702	0.0194872	mntH	1520486	1521727	1	P
t1430	424.421	-0.929341	0.275503	3.37326	0.000742848	0.0194872	0	2477223	2477426	1	S
t2365	733.05	-0.50626	0.149784	3.37994	0.000725024	0.0194872	0	3433538	3434017	1	H
t3222	1596.52	-0.599005	0.177718	3.37055	0.000750196	0.0194872	ispB	4314710	4315681	2	H
t3283	1934.96	-0.575983	0.170668	3.37488	0.000738477	0.0194872	tldD	4374786	4376231	2	S
t3596	1089.03	-0.440391	0.130561	3.37306	0.000743372	0.0194872	yihW	4695777	4696580	5	K
t0502	768.496	0.290753	0.0867043	-3.35339	0.000798276	0.020331	purF	1575183	1576700	1	F
t1369	397.911	0.461157	0.137479	-3.35439	0.000795404	0.020331	0	2425938	2427053	1	-
t1801	319.411	-0.513368	0.153255	3.34975	0.000808833	0.020331	wrbA	2866248	2866844	1	H
t2918	1553.16	-0.425909	0.127007	3.35343	0.000798177	0.020331	ygeD	4010162	4011364	2	U
t3258	745.5	-0.54092	0.1615	3.34934	0.000810035	0.020331	sspB	4351396	4351896	2	S
t3314	1333.12	-0.492217	0.146968	3.34914	0.00081063	0.020331	pepQ	4413485	4414816	4	E
t1283	428.127	0.423657	0.126623	-3.34581	0.000820415	0.0204588	ssaN	2351441	2352742	1	NU
t3360	507.982	-0.395104	0.11869	3.32887	0.000871983	0.0216212	hemD	4462922	4463662	4	H
t1785	695.33	-0.387449	0.116524	3.32505	0.000884019	0.0217958	0	2846248	2847186	1	C
t0365	680.556	0.348197	0.10484	-3.32121	0.000896276	0.0219073	#N/A	#N/A	#N/A	#N/A
t0760	468.191	0.429199	0.129377	-3.31743	0.000908506	0.0219073	#N/A	#N/A	#N/A	#N/A
t1222	231.797	0.423897	0.127663	-3.32044	0.000898741	0.0219073	btuE	2290430	2290981	1	O
t3925	2226.18	-0.771169	0.232463	3.31739	0.000908619	0.0219073	uspA	272907	273341	3	T
t0747	781.944	0.397548	0.11996	-3.31401	0.000919668	0.0220518	yegD	1833474	1834826	1	O
t0146	372.04	0.378898	0.114644	-3.30501	0.000949735	0.0223649	yacE	1167689	1168309	7	F
t2676	832.633	-0.314804	0.0953235	3.30248	0.000958349	0.0223649	mig-14	3769859	3770755	2	M
t2974	1321.6	-0.362528	0.109772	3.30255	0.000958116	0.0223649	0	4066498	4067700	2	CH
t4129	326.458	0.446859	0.135109	-3.30739	0.000941704	0.0223649	0	481718	482356	7	M
t4233	650.856	0.460224	0.139261	-3.30476	0.000950579	0.0223649	0	611871	612650	7	S
t3259	2127.3	-0.744057	0.225723	3.29633	0.000979562	0.0227384	sspA	4351902	4352540	2	O
t2002	484.661	-0.505146	0.153443	3.29207	0.000994543	0.0229639	0	3064204	3065034	1	V
t4361	1315.95	0.368513	0.112034	-3.28928	0.00100444	0.0230703	0	724460	726745	7	T
t1555	321.531	-0.473194	0.144037	3.28522	0.00101903	0.0231848	0	2615702	2616136	1	T
t1822	627.403	-0.669671	0.203952	3.28347	0.00102536	0.0231848	0	2886838	2887248	1	F
t2195	1075.26	-0.316458	0.0963642	3.28398	0.00102354	0.0231848	asnB	3265832	3267496	1	E
t0178	484.708	0.323094	0.0985847	-3.27733	0.00104794	0.023483	yadG	1205704	1206630	7	V
t4236	118.429	0.602481	0.183854	-3.27696	0.00104931	0.023483	0	615953	616171	7	S
t0015	233.199	0.513677	0.157069	-3.2704	0.00107397	0.0236706	0	1017438	1017782	7	S
t1327	405.943	0.458748	0.140256	-3.2708	0.00107245	0.0236706	0	2389681	2390262	1	C
t2888	1166.01	-0.445235	0.13605	3.27258	0.00106571	0.0236706	ygdE	3975542	3976642	2	J
t4490	699.656	0.399482	0.122233	-3.2682	0.00108234	0.0237353	treR	846707	847654	7	K
t0398	529.602	0.433357	0.132887	-3.2611	0.00110983	0.0239766	eutH	1474591	1475817	1	E
t0838	500.653	0.408564	0.125194	-3.26344	0.0011007	0.0239766	pocR	1933385	1934299	1	K
t3238	411.55	-0.513977	0.157547	3.26237	0.00110483	0.0239766	0	4327231	4327518	2	J
t2163	553.093	-0.364641	0.112199	3.24994	0.0011543	0.0248147	0	3226509	3227441	1	E
t1617	798.022	-0.496055	0.152776	3.24695	0.00116649	0.0249537	0	2675729	2676481	1	K
t1964	799.855	-0.444637	0.13712	3.24269	0.00118407	0.0252062	pflA	3018421	3019218	1	C
t1017	419.464	0.408844	0.1266	-3.22942	0.0012404	0.0252693	#N/A	#N/A	#N/A	#N/A
t1643	358.673	-0.364282	0.112757	3.23069	0.00123492	0.0252693	0	2703752	2704630	1	P
t1678	345.567	-0.569377	0.176318	3.22926	0.00124111	0.0252693	0	2744609	2744962	1	P
t1711	567.331	-0.415335	0.128269	3.23799	0.00120374	0.0252693	0	2779230	2780255	1	M
t1714	378.827	-0.621651	0.192356	3.23177	0.00123027	0.0252693	0	2781723	2782097	1	S
t1943	1388.52	-0.653253	0.202347	3.22838	0.00124494	0.0252693	smtA	2993701	2994504	1	J
t2034	912.473	-0.611572	0.189318	3.2304	0.00123617	0.0252693	yliJ	3092756	3093382	1	O
t3232	924.412	-0.396784	0.122774	3.23183	0.00123002	0.0252693	0	4322327	4323313	2	M
t3595	1048.85	-0.575979	0.178276	3.23083	0.00123433	0.0252693	yihX	4694987	4695586	5	S
t4231	506.725	0.392366	0.121135	-3.23909	0.00119912	0.0252693	0	609140	609697	7	S
t0705	264.114	0.434986	0.134857	-3.22552	0.00125744	0.0252879	stcB	1792658	1793341	1	NU
t3102	3018.44	-0.516759	0.160182	3.22607	0.00125501	0.0252879	parE	4188303	4190195	2	L
t3313	655.778	-0.408814	0.127074	3.21714	0.00129476	0.025919	yigZ	4412871	4413485	4	S
t4150	276.347	0.39894	0.124117	-3.21422	0.00130799	0.0260643	yjbO	504283	504525	7	S
t3395	775.981	-0.491148	0.152902	3.21218	0.00131731	0.0261306	ilvE	4498755	4499684	4	E
t1690	1296.82	-0.523915	0.163344	3.20743	0.00133925	0.0263266	phoQ	2754353	2755816	1	T
t2877	1638.33	-0.440236	0.13723	3.20802	0.00133654	0.0263266	ygdH	3961619	3962983	2	S
t1446	571.644	0.366418	0.114434	-3.20199	0.0013648	0.0266043	0	2492245	2493171	1	E
t4159	338.581	0.372442	0.116321	-3.20183	0.00136557	0.0266043	0	511783	512238	7	-
t4174	1171.91	0.396469	0.124019	-3.19683	0.00138948	0.0269497	0	545304	546653	7	S
t1407	535.711	0.43466	0.13608	-3.19415	0.00140242	0.026961	0	2452477	2453730	1	EGP
t3557	2271.55	-0.866468	0.271195	3.195	0.00139829	0.026961	pfkA	4659151	4660113	5	F
t1750	1058.14	-0.419154	0.131366	3.19073	0.00141916	0.0271632	mviN	2815715	2817208	1	S
t3149	409.212	-0.558067	0.175467	3.18047	0.00147038	0.0280208	0	4241133	4241438	2	S
t1452	419.944	0.435141	0.136916	-3.17816	0.00148212	0.0281217	hyaF	2497158	2498219	1	C
t2607	948.447	-0.634107	0.199857	3.17281	0.00150971	0.0285212	yafD	3684581	3685360	1	S
t0686	303.844	0.441142	0.139272	-3.16747	0.00153769	0.0288263	yohC	1772472	1773059	1	S
t2640	245.889	-0.402058	0.126944	3.16721	0.00153908	0.0288263	0	3718056	3718331	2	S
t4532	726.36	0.326702	0.103202	-3.16567	0.00154727	0.0288559	#N/A	#N/A	#N/A	#N/A
t4045	209.685	-0.406715	0.128576	3.16322	0.00156033	0.0289756	0	411510	411734	3
t0756	889.999	0.439487	0.139255	-3.15598	0.00159962	0.0294545	wzc	1846257	1848416	1	DM
t2080	674.759	-0.425501	0.134789	3.15679	0.00159514	0.0294545	#N/A	#N/A	#N/A	#N/A
t2619	2870.43	-0.68417	0.216915	3.15409	0.00160999	0.0295211	0	3699107	3699844	2	M
t3244	858.732	-0.562057	0.178528	3.14828	0.00164233	0.029988	0	4330973	4331626	2	Q
t0820	166.638	0.499316	0.158993	-3.1405	0.00168662	0.0303998	pduT	1917850	1918404	1	CQ
t1689	1077.48	-0.630377	0.200766	3.13985	0.00169032	0.0303998	function=regulator of virulence determinants	2753679	2754353	1	K
t3018	936.982	-0.509622	0.162329	3.13943	0.00169275	0.0303998	ansB	4108004	4109050	2	EJ
t4114	649.48	0.319468	0.101706	-3.14108	0.00168327	0.0303998	iclR	463634	464458	7	K
t0462	624.106	0.382087	0.121915	-3.13405	0.0017241	0.0307543	pgtA	1537611	1538858	1	T
t0759	415.217	0.440837	0.140968	-3.1272	0.00176477	0.0307543	wcaC	1849833	1851050	1	M
t0796	535.751	-0.668802	0.213757	3.12879	0.00175525	0.0307543	hisF	1892345	1893121	1	E
t1253	262.736	0.467443	0.14951	-3.12651	0.00176895	0.0307543	ttrB	2326245	2326997	1	C
t1319	1412.48	-0.638365	0.204254	3.12535	0.00177592	0.0307543	gst	2381260	2381865	1	O
t1995	635.909	-0.315465	0.100918	3.12595	0.00177229	0.0307543	0	3055063	3055962	1	S
t2237	1792.16	-0.656594	0.20957	3.13306	0.00172996	0.0307543	crcB	3304086	3304469	1	D
t2441	1543.3	-0.290906	0.0929176	3.1308	0.00174332	0.0307543	dxs	3513744	3515606	1	F
t4392	278.66	-0.581076	0.185904	3.12568	0.00177396	0.0307543	frdD	751257	751616	7	C
t4170	1190.13	0.399244	0.127803	-3.12391	0.00178467	0.0307838	yjcC	541539	543140	7	T
t0421	639.087	0.342446	0.109759	-3.11998	0.00180862	0.0308314	ptsJ	1495442	1496734	1	K
t1238	508.075	0.393691	0.126163	-3.12051	0.00180539	0.0308314	0	2308718	2310205	1	O
t2473	861.278	-0.911962	0.292202	3.121	0.00180241	0.0308314	yaiE	3548058	3548342	1	S
t3074	830.224	-0.428256	0.137819	3.10738	0.00188754	0.0320514	0	4159004	4159498	2	S
t2324	2069.38	-0.550606	0.177312	3.1053	0.00190088	0.0321529	cysS	3388718	3390103	1	J
t0511	355.868	0.334925	0.108011	-3.10085	0.00192968	0.0323895	hisQ	1586728	1587414	1	E
t1939	1860.7	-0.487872	0.157335	3.10084	0.00192971	0.0323895	ycbB	2985043	2986890	1	S
t1710	534.829	-0.605468	0.195445	3.09789	0.00194906	0.0325889	0	2778663	2779205	1	S
t3227	669.784	-0.486009	0.157001	3.09558	0.0019643	0.0327183	0	4318311	4318946	2	Q
t0949	448.986	0.405688	0.131179	-3.09263	0.00198388	0.0329189	otsA	2038135	2039556	1	F
t2362	2251.23	-0.509584	0.165213	3.08441	0.00203955	0.0337144	ybaR	3428775	3431276	1	P
t0578	741.342	-0.627258	0.203602	3.0808	0.00206446	0.0339236	glpC	1654136	1655326	1	C
t1171	433.064	-0.65452	0.212484	3.08032	0.00206775	0.0339236	0	2239708	2239986	1	S
t3241	496.804	-0.601534	0.19537	3.07895	0.00207732	0.033953	ptsO	4329024	4329296	2	G
t1226	658.356	0.413292	0.134293	-3.07755	0.00208708	0.0339562	0	2293360	2294802	1	S
t4245	1052.28	0.481145	0.156384	-3.0767	0.00209309	0.0339562	pilQ	623143	624858	7	NU
t1654	569.057	-0.427021	0.139057	3.07084	0.00213459	0.0343739	oppF	2712441	2713445	1	P
t4394	394.397	-0.541621	0.176356	3.07117	0.0021322	0.0343739	frdB	752033	752767	7	C
t1263	410.295	0.408846	0.133228	-3.06876	0.00214948	0.0344865	ssaD	2337687	2338898	1	S
t2854	7419.94	-0.746603	0.243511	3.066	0.00216947	0.0345547	pyrG	3932935	3934572	2	F
t3291	1629.38	-0.664478	0.216726	3.06598	0.00216956	0.0345547	yhdH	4387451	4388425	2	C
t1845	1159.06	-0.325369	0.106168	3.06465	0.00217922	0.0345822	helD	2904633	2906687	1	L
t1586	2989.13	-0.690436	0.225573	3.06082	0.00220735	0.0347757	tpx	2647606	2648112	1	O
t3375	704.963	-0.361127	0.117948	3.06174	0.00220052	0.0347757	rffG	4475885	4476952	4	M
t0035	1074.68	0.291805	0.0955195	-3.05493	0.00225115	0.0350857	0	1038447	1040018	7	F
t3530	2764.55	-0.86954	0.284573	3.0556	0.00224614	0.0350857	yiiU	4635084	4635323	5	D
t3725	766.901	0.362937	0.118723	-3.05701	0.00223554	0.0350857	0	49079	49999	3	H
t2250	1420.29	-0.616887	0.202021	3.05358	0.00226128	0.0351183	rna	3316821	3317627	1	J
t1385	353.769	0.370452	0.121412	-3.05119	0.00227937	0.035149	#N/A	#N/A	#N/A	#N/A
t2912	2623.79	-0.491381	0.161008	3.0519	0.00227401	0.035149	ptsP	4003393	4005639	2	T
t1773	410.956	-0.529439	0.173709	3.04785	0.00230486	0.0352927	0	2838699	2839259	1	S
t2214	325.556	-0.482692	0.158324	3.04877	0.00229783	0.0352927	ybeL	3280627	3281100	1	J
t0386	483.466	0.360031	0.118357	-3.04191	0.0023508	0.0358397	talA	1462370	1463320	1	F
t2531	1177.57	-0.648985	0.213403	3.04112	0.00235701	0.0358397	crl	3608225	3608626	1	K
t1629	1314.53	-0.46161	0.151871	3.03948	0.00236991	0.0358742	0	2689904	2690950	1	OU
t3311	396.878	-0.344046	0.11322	3.03874	0.00237572	0.0358742	hemG	4410824	4411369	4	CH
t3624	1101.5	-0.482027	0.158774	3.03592	0.002398	0.0360858	yihE	4728152	4729138	5	F
t0415	284.499	0.457815	0.150917	-3.03355	0.00241692	0.0362455	cysU	1490415	1491248	1	P
t1946	760.774	-0.461457	0.152352	3.02889	0.00245454	0.0366835	kdsB	2996500	2997246	1	M
t0725	120.879	0.575367	0.190368	-3.0224	0.00250782	0.0367253	#N/A	#N/A	#N/A	#N/A
t1184	492.122	0.425064	0.140593	-3.02337	0.00249979	0.0367253	astD	2253663	2254949	1	C
t1203	320.084	0.363471	0.120112	-3.02611	0.00247722	0.0367253	0	2272943	2273479	1	S
t1753	483.684	-0.561632	0.185524	3.02728	0.00246764	0.0367253	rimJ	2819162	2819746	1	J
t2109	1001.26	-0.295547	0.097753	3.0234	0.00249949	0.0367253	modF	3173463	3174938	1	P
t3825	812.984	0.374649	0.123894	-3.02395	0.00249498	0.0367253	lctD	154492	155682	3	H
t3461	5935.38	-0.802628	0.26591	3.01841	0.00254101	0.0370868	hupA	4552556	4552828	6	L
t0799	698.887	-0.533224	0.176808	3.01584	0.00256268	0.037155	hisB	1894430	1895497	1	E
t4439	364.809	0.368593	0.122219	-3.01584	0.00256271	0.037155	sgaE	796781	797467	7	G
t1351	373.943	0.391086	0.129819	-3.01256	0.00259056	0.0373658	0	2412304	2413329	1	S
t1437	682.248	0.376996	0.125202	-3.01111	0.00260294	0.0373658	0	2484015	2485202	1	EGP
t1621	1192.18	-0.550692	0.182853	3.01166	0.00259821	0.0373658	0	2678334	2679503	1	P
t0556	1075.12	-0.602682	0.200486	3.0061	0.0026462	0.0378623	menB	1633609	1634466	1	H
t0055	1031.12	0.294747	0.0982303	-3.00058	0.00269468	0.0383049	citA	1063135	1064754	7	T
t1968	363.711	-0.522698	0.174184	3.00084	0.00269237	0.0383049	dmsC	3022647	3023510	1	S
t2731	874.446	-0.491321	0.163853	2.99855	0.00271266	0.0383839	ygaD	3816100	3816597	2	S
t4110	662.686	0.357615	0.119286	-2.99797	0.00271783	0.0383839	metA	457572	458501	7	E
t0433	433.527	0.383832	0.128118	-2.99592	0.00273621	0.0385187	0	1507751	1508677	1	K
t3191	194.416	-0.566912	0.189597	2.99009	0.00278896	0.0391352	0	4282737	4283054	2	L
t0707	487.014	0.31429	0.10523	-2.9867	0.00282007	0.0393188	stcD	1795859	1796866	1	NU
t1936	1338.57	-0.48646	0.162864	2.98691	0.00281815	0.0393188	aspC	2982308	2983498	1	E
t0463	502.713	0.39092	0.13103	-2.98344	0.00285029	0.0396136	pgtE	1539126	1540064	1	M
t0460	532.089	0.390068	0.130909	-2.9797	0.00288529	0.0398595	pgtC	1534425	1535618	1	P
t3372	894.01	-0.313277	0.105169	2.97879	0.00289393	0.0398595	rffA	4473181	4474311	4	E
t4346	958.858	-0.504617	0.169412	2.97863	0.00289538	0.0398595	vexC	706869	707564	7	GM
t0724	263.857	0.440041	0.147983	-2.9736	0.00294328	0.040307	0	1810562	1810981	1
t3767	473.094	0.36524	0.122841	-2.97328	0.00294636	0.040307	0	94670	95014	3	-
t3093	1777.41	-0.351077	0.118181	2.97067	0.00297148	0.0405236	sufI	4178809	4180221	2	D
t0584	479.211	0.394219	0.132888	-2.96655	0.0030116	0.0406734	0	1662022	1663212	1	EGP
t1280	348.354	0.410932	0.138544	-2.96608	0.00301622	0.0406734	ssaL	2348003	2348995	1	S
t1974	3748.35	-0.499457	0.16841	2.96572	0.00301975	0.0406734	ftsK	3030481	3034512	1	D
t3497	565.037	-0.622505	0.209724	2.96821	0.00299544	0.0406734	yijD	4591616	4591975	5	S
t3127	1594.95	-0.550208	0.186008	2.95799	0.00309654	0.0415794	0	4216292	4216903	2	I
t1692	578.939	-0.310943	0.105268	2.95383	0.00313857	0.0420144	0	2757058	2758392	1	S
t1158	556.674	0.311892	0.105733	-2.9498	0.00317981	0.0421266	0	2224129	2225313	1	P
t2368	2244.45	-0.527828	0.178971	2.94924	0.00318556	0.0421266	ybaL	3437393	3439069	1	P
t3382	2191.15	-0.562627	0.190762	2.94936	0.00318434	0.0421266	rhlB	4483939	4485204	4	F
t4376	1001.38	-0.442607	0.150011	2.9505	0.00317264	0.0421266	dcuA	738308	739609	7	S
t4280	767.013	0.45663	0.155099	-2.94413	0.00323866	0.0426995	0	656261	657181	7	L
t2409	5934.9	-0.803333	0.273053	2.94204	0.00326053	0.0427719	hupB	3481920	3482192	1	L
t2865	2521.46	-0.474896	0.161434	2.94174	0.00326376	0.0427719	relA	3945658	3947892	2	KT
t3097	527.663	-0.491937	0.167294	2.94056	0.00327623	0.0428068	0	4184596	4184988	2	S
t0391	238.247	0.529932	0.180323	-2.93879	0.00329494	0.0429228	eutQ	1467804	1468493	1	E
t1192	491.98	0.386033	0.131462	-2.93645	0.00331987	0.0431189	celB	2261430	2262788	1	U
t0665	633.279	0.320233	0.10912	-2.93468	0.00333893	0.0431282	mglB	1752085	1753083	1	G
t1851	691.251	-0.584188	0.199073	2.93455	0.00334036	0.0431282	0	2912226	2912678	1	D
t3362	942.016	-0.405751	0.138324	2.93333	0.00335349	0.04317	hemY	4464853	4466052	4	H
t2956	1236.05	-0.478329	0.163164	2.93159	0.00337236	0.0432853	0	4046936	4047688	2	M
t3582	1248.7	-0.391893	0.133756	2.92992	0.00339048	0.0433902	fdhD	4683504	4684307	5	C
t1709	3121.88	-0.719962	0.246059	2.92598	0.00343376	0.0436878	ndh	2777104	2778408	1	C
t3593	459.96	-0.494334	0.168906	2.92668	0.00342604	0.0436878	yihZ	4693687	4694124	5	J
t0401	312.512	0.376789	0.129086	-2.9189	0.00351267	0.0445619	eutC	1478609	1479505	1	E
t0286	398.375	0.32272	0.110685	-2.91565	0.00354943	0.0448977	0	1324634	1325527	1	S
t0053	542.137	0.259462	0.0891127	-2.91161	0.00359567	0.0452205	yaaF	1061505	1062425	7	G
t4218	265.743	0.469263	0.161165	-2.91169	0.00359482	0.0452205	0	598511	598894	7	-
t1999	524.259	-0.310407	0.106738	2.90813	0.00363598	0.0455338	ybjU	3060653	3061654	1	E
t2202	1235.28	-0.427538	0.147039	2.90766	0.00364145	0.0455338	yleB	3268441	3269616	1	CH
t0509	386.107	0.462758	0.159276	-2.90538	0.00366807	0.0455788	argT	1584743	1585525	1	ET
t1241	419.477	0.40469	0.139324	-2.90467	0.00367638	0.0455788	0	2312211	2313431	1	H
t4200	1923.18	0.364957	0.12562	-2.90524	0.00366975	0.0455788	0	573535	575178	7	S
t1702	844.647	-0.422187	0.145517	2.9013	0.00371623	0.0456835	0	2768467	2769168	1	V
t1970	1208.2	-0.491458	0.169376	2.90158	0.00371288	0.0456835	dmsA	3024140	3026584	1	C
t2029	571.239	-0.400288	0.137891	2.90292	0.003697	0.0456835	0	3087412	3088227	1	S
t1663	981.9	-0.492159	0.169799	2.89847	0.00374984	0.0458104	galU	2724656	2725564	1	M
t1736	1450.42	-0.62455	0.215538	2.89763	0.00375989	0.0458104	flgL	2804155	2805108	1	N
t4101	613.422	-0.490788	0.169404	2.89715	0.00376568	0.0458104	yrdD	448325	448867	3	L
t4604	471.825	0.385519	0.133079	-2.89691	0.00376855	0.0458104	osmY	964751	965368	7	S
t3498	1271.35	-0.530227	0.183272	2.89311	0.00381449	0.0462401	yijC	4591991	4592626	5	K
t4179	1029.89	0.406733	0.14073	-2.89016	0.00385044	0.0465466	0	550666	552315	7	P
t1444	383.851	0.346032	0.119912	-2.88571	0.00390532	0.0470796	0	2489809	2490681	1	K
t4050	3666.04	-0.641956	0.222686	2.88278	0.00394182	0.0473887	slyD	416629	417219	3	G
t0581	1194.83	-0.533255	0.185162	2.87994	0.0039775	0.0476336	glpT	1658433	1659791	1	G
t2321	1112.57	-0.453793	0.1576	2.87939	0.00398441	0.0476336	folD	3386915	3387781	1	F
t2452	596.051	-0.460568	0.159999	2.87856	0.00399493	0.0476336	yajD	3523332	3523679	1	L
t1261	164.707	0.445595	0.154867	-2.87728	0.00401125	0.0476978	spiC	2335828	2336211	1	-
t1667	682.703	-0.425966	0.148211	2.87405	0.00405239	0.0479259	purU	2728394	2729236	1	F
t4175	1402.68	0.328316	0.114204	-2.87483	0.00404245	0.0479259	0	546758	548449	7	P
t0034	994.883	0.381477	0.132825	-2.87203	0.00407845	0.0480388	0	1036683	1038401	7	M
t3217	1428.45	-0.33768	0.117593	2.8716	0.00408395	0.0480388	0	4310016	4311449	2	M
t1772	710.69	-0.344109	0.119869	2.87072	0.00409537	0.0480435	0	2837276	2838763	1	I
t1464	506.586	0.360892	0.125781	-2.8692	0.00411507	0.0480704	0	2509663	2510904	1	EGP
t2960	1573.47	-0.338633	0.118038	2.86885	0.00411969	0.0480704	recJ	4051310	4053043	2	L
t4433	672.042	0.277682	0.0968251	-2.86787	0.00413246	0.0480908	yjfR	791635	792699	7	S
t0368	777.278	-0.497173	0.173423	2.86681	0.00414625	0.048123	bcp	1439773	1440243	1	O
t1006	105.387	0.510885	0.178351	-2.8645	0.00417674	0.0483482	#N/A	#N/A	#N/A	#N/A
t3747	399.033	0.387948	0.13548	-2.86351	0.00418975	0.0483705	0	71778	72263	3	G
t2428	1608.44	-0.531498	0.185732	2.86165	0.00421443	0.0485272	0	3501928	3502437	1	S
t2981	1458.9	-0.490634	0.171745	2.85677	0.0042798	0.0491501	rpiA	4074141	4074800	2	G
t3236	584.459	-0.392879	0.137765	2.85181	0.00434711	0.049792	0	4325002	4325727	2	S
t0714	576.788	0.352561	0.123709	-2.84993	0.00437295	0.0498265	0	1802155	1803426	1	G
t4290	8018.48	-0.861903	0.302399	2.85022	0.00436886	0.0498265	0	665054	665323	7	-
t1929	1228.51	-0.460107	0.161716	2.84515	0.00443905	0.0503169	int	2972334	2973674	1	L
t4581	288.173	-0.487359	0.171271	2.84554	0.00443357	0.0503169	0	943927	944130	7	S
t1752	261.558	-0.468594	0.164771	2.84391	0.00445632	0.0503818	0	2818479	2819126	1	S
t2975	1197.54	-0.319656	0.112541	2.84035	0.00450643	0.0508166	visB	4067829	4069007	2	CH
t2103	606.952	-0.33086	0.116559	2.83857	0.00453159	0.0509688	ybhA	3168820	3169638	1	S
t1647	601.064	-0.42534	0.150001	2.83559	0.00457416	0.0513153	ispZ	2706918	2707457	1	D
t0270	2342.08	-0.689527	0.243246	2.83469	0.00458707	0.0513281	rpoE	1310587	1311162	1	K
t0451	543.076	0.277181	0.0978751	-2.83199	0.00462596	0.0514316	0	1522228	1523226	1	C
t1371	272.915	0.457771	0.161665	-2.83159	0.00463168	0.0514316	0	2427729	2428550	1	S
t2851	712.876	-0.354299	0.125087	2.83242	0.00461975	0.0514316	0	3929466	3930263	2	S
t3235	348.647	-0.359578	0.127251	2.82574	0.00471712	0.0522475	0	4324477	4324995	2	S
t3115	2874.7	-0.626034	0.221988	2.82013	0.00480042	0.0530355	ribB	4202193	4202846	2	H
t0757	337.391	0.425549	0.150991	-2.81837	0.00482685	0.0531928	wcaA	1848503	1849345	1	M
t2344	678.061	-0.334235	0.118911	2.81079	0.004942	0.0543247	allR	3411840	3412658	1	K
t3058	915.782	-0.341819	0.121658	2.80968	0.00495901	0.0543747	uxaC	4141640	4143052	2	G
t0301	1920.81	-0.493505	0.175939	2.80499	0.00503189	0.0548979	glyA	1347159	1348412	1	E
t4562	656.873	0.399885	0.142522	-2.80578	0.00501944	0.0548979	iadA	922414	923586	7	E
t0036	467.864	0.444043	0.158548	-2.80069	0.0050994	0.0549476	0	1040117	1040878	7	S
t0795	355.48	-0.582186	0.207789	2.80181	0.00508165	0.0549476	hisI	1891740	1892351	1	E
t2115	2010.29	-0.569024	0.203123	2.80138	0.00508851	0.0549476	gpmA	3180722	3181474	1	G
t4158	119.171	0.423531	0.151157	-2.80192	0.00507988	0.0549476	0	511458	511796	7	-
t4160	2734.79	0.373789	0.133336	-2.80335	0.00505743	0.0549476	uvrA	512370	515195	7	L
t2372	2957.35	-0.655485	0.234288	2.79777	0.00514561	0.055305	adk	3442735	3443379	1	F
t2989	3695.65	-0.737432	0.263651	2.797	0.00515791	0.055305	epd	4081952	4082998	2	H
t0465	305.905	0.342463	0.122662	-2.79192	0.00523969	0.055635	#N/A	#N/A	#N/A	#N/A
t2052	549.701	-0.58199	0.208313	2.79383	0.00520882	0.055635	0	3115165	3115638	1	K
t2922	855.359	-0.331928	0.118873	2.79229	0.00523359	0.055635	0	4015858	4016880	2	K
t3255	949.835	-0.312682	0.111976	2.7924	0.00523184	0.055635	nanT	4347862	4349352	2	EGP
t1628	346.479	-0.542097	0.194262	2.79054	0.00526198	0.0557361	0	2689611	2689862	1	S
t0282	413.239	0.372223	0.133446	-2.78931	0.00528206	0.0558133	0	1320469	1321380	1	K
t3071	1765.38	-0.682816	0.2449	2.78814	0.00530117	0.05588	hyb0	4155374	4156492	2	C
t0846	339.776	0.448177	0.161119	-2.78165	0.00540838	0.0567977	cbiG	1940765	1941820	1	H
t1050	637.861	0.299562	0.107706	-2.78129	0.00541426	0.0567977	0	2134393	2135994	1	T
t0452	759.561	0.361753	0.130153	-2.77943	0.0054454	0.0568968	0	1523406	1525058	1	GH
t2120	706.737	-0.438529	0.157866	2.77786	0.00547178	0.0568968	ybgR	3185442	3186380	1	P
t2540	3113.74	-0.676448	0.243545	2.77751	0.00547777	0.0568968	gmhA	3617252	3617830	1	G
t3262	1275.8	-0.441756	0.159085	2.77685	0.00548889	0.0568968	0	4353992	4355116	2	D
t3350	971.6	-0.5804	0.208883	2.77859	0.00545947	0.0568968	dapF	4453409	4454233	4	E
t2239	632.751	-0.380859	0.137367	2.77256	0.00556165	0.0575143	pagP	3304924	3305496	1	M
t0454	1433.06	-0.537662	0.194201	2.76858	0.00563014	0.058085	glk	1526517	1527482	1	F
t1853	1862.73	-0.611105	0.220804	2.76764	0.00564643	0.0581156	fabA	2914693	2915211	1	I
t0300	615.264	0.302131	0.109424	-2.7611	0.00576067	0.0588194	hmpA	1345644	1346834	1	C
t3379	1152.99	-0.41899	0.151772	2.76065	0.00576872	0.0588194	rfe	4480455	4481558	4	M
t3500	1893.16	-0.586539	0.2123	2.76279	0.00573103	0.0588194	oxyR	4594208	4595125	5	K
t3748	544.727	0.382889	0.138692	-2.76071	0.00576761	0.0588194	0	73158	74015	3	G
t4163	824.254	0.430451	0.155987	-2.75953	0.00578844	0.0588828	0	517655	519043	7	U
t0742	720.89	0.269787	0.0978538	-2.75704	0.00583272	0.059058	baeS	1822777	1824180	1	T
t2632	2434.86	-0.552934	0.20054	2.75722	0.00582948	0.059058	ffh	3709680	3711041	2	U
t2162	465.93	-0.316556	0.11489	2.7553	0.00586379	0.0592351	0	3225785	3226519	1	S
t0696	889.935	0.289746	0.10526	-2.75268	0.00591099	0.0595741	yehU	1783554	1785239	1	T
t3815	2245.78	-0.633958	0.230381	2.75178	0.00592723	0.0596	0	144911	146434	3	G
t4052	3203.84	-0.657917	0.239849	2.74305	0.00608716	0.0610675	fkpA	417844	418662	3	M
t0761	246.941	0.414189	0.151127	-2.74066	0.00613151	0.0613212	wcaE	1852251	1852997	1	S
t3620	2866.09	-0.561148	0.204785	2.74018	0.00614055	0.0613212	0	4722449	4723081	5	D
t4216	1236.64	0.290807	0.10623	-2.73752	0.00619051	0.0616789	0	595615	597015	7	S
t1240	457.59	0.332117	0.12164	-2.73033	0.00632712	0.0628965	0	2310943	2312214	1	O
t1698	1046.63	-0.4249	0.156046	2.72291	0.00647098	0.0641803	potD	2764318	2765364	1	E
t1743	1102.67	-0.467793	0.171916	2.72105	0.00650743	0.0643956	flgE	2811233	2812444	1	N
t0378	1543.65	0.331527	0.12195	-2.71856	0.00655669	0.0647361	acrD	1449192	1452305	1	U
t3195	596.981	-0.460374	0.169476	2.71645	0.00659852	0.0649727	yhbV	4285283	4286161	2	O
t3519	1081.88	-0.552696	0.203507	2.71586	0.00661042	0.0649727	metJ	4622971	4623288	5	K
t0726	152.607	0.548105	0.201897	-2.71478	0.00663195	0.0650378	#N/A	#N/A	#N/A	#N/A
t0112	509.294	0.281363	0.103729	-2.71248	0.00667826	0.0652922	tbpA	1128437	1129420	7	H
t4221	624.77	0.455686	0.168042	-2.71174	0.00669301	0.0652922	0	599386	600261	7	K
t4493	851.132	-0.518548	0.191257	2.71126	0.00670277	0.0652922	yjgF	851383	851769	7	J
t0586	507.145	0.331334	0.122361	-2.70785	0.00677209	0.0657904	nrdB	1663468	1664598	1	F
t4252	1048.45	0.336393	0.124256	-2.70726	0.00678407	0.0657904	rci	629372	630523	7	L
t4204	816.114	0.370437	0.136889	-2.70612	0.00680736	0.0658699	melR	580347	581279	7	K
t3619	9328.63	-0.813298	0.30071	2.70459	0.00683891	0.0660287	0	4721985	4722209	5	-
t1121	92.2439	0.514787	0.190727	-2.69908	0.00695306	0.0667586	product=tRNA-Arg	2201704	2201780	1
t1250	431.413	0.45012	0.166789	-2.69873	0.0069604	0.0667586	#N/A	#N/A	#N/A	#N/A
t1874	403.778	-0.46078	0.170689	2.69953	0.00694375	0.0667586	0	2936945	2937373	1	-
t2976	1090.15	-0.283745	0.105189	2.69747	0.00698687	0.0668656	pepP	4069004	4070320	2	E
t1634	667.9	-0.346218	0.128506	2.69418	0.00705622	0.0673815	trpH	2694227	2695108	1	S
t4260	1469.41	0.342699	0.127324	-2.69155	0.00711203	0.0677662	0	636154	638244	7	U
t4253	435.799	0.43674	0.162338	-2.69032	0.00713828	0.0678681	pilK	630620	631087	7	-
t3464	992.624	-0.382171	0.142135	2.68879	0.00717123	0.0680332	hemE	4554328	4555392	6	H
t0039	642.7	0.406365	0.151389	-2.68424	0.00726955	0.068766	0	1044542	1045525	7	L
t4261	515.254	0.395397	0.147329	-2.68376	0.00728	0.068766	0	638241	638999	7	S
t0271	1331.91	-0.620089	0.231194	2.68211	0.00731588	0.0689558	rseA	1311194	1311844	1	T
t1626	973.208	-0.388694	0.145019	2.68029	0.00735574	0.0690332	cysB	2685226	2686200	1	K
t2878	987.99	-0.292252	0.109035	2.68035	0.00735442	0.0690332	sdaC	3963548	3964837	2	E
t0145	333.573	0.304767	0.11375	-2.67928	0.00737817	0.0690952	yacF	1166946	1167689	7	D
t2325	3363.51	-0.632527	0.236212	2.67779	0.00741092	0.0692533	ppiB	3390276	3390770	1	G
t4522	350.094	0.371353	0.138945	-2.67267	0.007525	0.070169	0	881013	881579	7	S
t1229	408.527	0.352831	0.132055	-2.67186	0.00754319	0.0701742	0	2296388	2297221	1	F
t1413	188.258	0.524851	0.196484	-2.67122	0.00755772	0.0701742	0	2459447	2460094	1	P
t0026	229.894	0.414089	0.155223	-2.6677	0.00763724	0.0702329	bcfE	1030781	1031326	7	NU
t1178	1275.86	-0.531482	0.199178	2.66838	0.00762177	0.0702329	gdhA	2247858	2249201	1	E
t1340	613.51	0.394237	0.147939	-2.66487	0.00770179	0.0702329	0	2403153	2404859	1	S
t2055	8336.44	-0.671026	0.25171	2.66587	0.00767898	0.0702329	ompX	3118572	3119087	1	M
t2658	68672.7	-0.809722	0.303886	2.66456	0.00770888	0.0702329	0	3747676	3747864	2
t4135	819.194	0.343555	0.128896	-2.66536	0.00769063	0.0702329	malE	488483	489673	7	G
t4254	796.723	0.401109	0.150347	-2.66788	0.00763318	0.0702329	0	631299	632174	7	-
t4259	331.26	0.41429	0.155368	-2.66651	0.00766424	0.0702329	0	635565	636134	7	V
t4265	466.4	0.385945	0.144612	-2.66883	0.00761162	0.0702329	0	640502	641155	7	S
t0952	489.164	-0.457724	0.171906	2.66263	0.0077532	0.0703429	flhD	2040788	2041138	1	K
t4206	1069.93	0.367437	0.137995	-2.66268	0.00775208	0.0703429	melB	582987	584417	7	G
t0210	2487.83	-0.697777	0.262216	2.66108	0.00778911	0.0704951	htrA	1242835	1244262	7	O
t3738	627.831	0.378479	0.142258	-2.66051	0.00780227	0.0704951	#N/A	#N/A	#N/A	#N/A
t1991	1558.79	-0.401473	0.15098	2.65911	0.00783463	0.0706412	ybjZ	3049050	3050996	1	V
t1218	627.982	0.360913	0.135782	-2.65803	0.0078599	0.0707229	pheS	2285465	2286448	1	J
t1989	2050.09	-0.605983	0.22857	2.6512	0.00802071	0.0717023	0	3048055	3048375	1	E
t3373	495.078	-0.359975	0.135843	2.64993	0.0080509	0.0717023	rffC	4474316	4474864	4	K
t3488	1258.65	-0.440823	0.166198	2.6524	0.00799224	0.0717023	birA	4579553	4580515	6	H
t3527	1882.28	-0.459709	0.173453	2.65034	0.00804109	0.0717023	hslU	4631957	4633288	5	F
t4428	974.282	0.240481	0.0907147	-2.65096	0.00802628	0.0717023	aidB	787443	789065	7	I
t0420	328.13	0.328362	0.123992	-2.64825	0.00809087	0.0719116	0	1494708	1495427	1	F
t0461	858.526	0.252496	0.0953889	-2.64702	0.00812043	0.0720275	pgtB	1535615	1537621	1	T
t0692	506.239	0.344004	0.130128	-2.64359	0.00820323	0.0722367	yehY	1779628	1780797	1	P
t2001	745.73	-0.288949	0.109342	2.64262	0.00822678	0.0722367	0	3063194	3064207	1	M
t2381	669.825	-0.287035	0.108598	2.64309	0.00821529	0.0722367	0	3450730	3451653	1	S
t3237	1656.85	-0.46203	0.174802	2.64316	0.00821351	0.0722367	rpoN	4325775	4327208	2	K
t4437	313.341	0.310201	0.117272	-2.64514	0.00816565	0.0722367	sgaH	795267	795917	7	F
t0283	462.268	0.360976	0.137001	-2.63485	0.00841742	0.0725961	0	1321496	1322692	1	P
t0737	881.896	0.335873	0.127394	-2.63649	0.00837684	0.0725961	0	1817764	1819875	1	S
t1073	620.382	0.261239	0.0989935	-2.63895	0.00831629	0.0725961	0	2155032	2156564	1	S
t2757	611.036	-0.339777	0.128897	2.63604	0.00838792	0.0725961	hypB	3840315	3841187	2	KO
t2866	1664.7	-0.428904	0.162705	2.63609	0.00838667	0.0725961	ygcA	3947944	3949239	2	J
t3621	3321.45	-0.420589	0.159422	2.63822	0.00833434	0.0725961	polA	4723417	4726203	5	L
t3622	864.858	-0.30659	0.116209	2.63826	0.00833335	0.0725961	yihG	4726591	4727499	5	I
t4246	648.404	0.424329	0.16083	-2.63836	0.00833072	0.0725961	pilR	624855	625940	7	NU
t4557	666.972	0.335969	0.127504	-2.63498	0.00841422	0.0725961	trpS	918147	919160	7	J
t2776	998.075	-0.271552	0.103162	2.63227	0.00848155	0.0730049	prgH	3855557	3856735	2	S
t0648	535.928	0.312492	0.118832	-2.6297	0.00854605	0.0734153	yeiO	1730795	1731976	1	P
t2968	466.774	-0.377966	0.143785	2.62868	0.00857171	0.0734911	0	4058198	4058509	2	S
t0716	424.586	0.373921	0.1423	-2.62769	0.00859676	0.0735613	#N/A	#N/A	#N/A	#N/A
t3625	594.736	-0.760864	0.289729	2.62612	0.00863639	0.0736118	yihD	4729215	4729484	5	S
t4561	626.566	0.272775	0.103846	-2.62671	0.00862138	0.0736118	0	921387	922295	7	K
t3186	435.642	-0.37923	0.144465	2.62507	0.00866301	0.0736947	0	4279750	4280340	2	G
t3368	621.992	-0.298415	0.113742	2.62363	0.00869992	0.0738647	rffM	4468761	4469501	4	F
t0425	14370.5	-0.743467	0.283612	2.62142	0.00875643	0.0739697	0	1498619	1500346	1	G
t1114	358.112	0.439167	0.167589	-2.6205	0.00878008	0.0739697	envE	2198391	2198912	1	M
t2484	1502.8	-0.467247	0.178271	2.62099	0.00876742	0.0739697	ddlA	3556307	3557401	1	F
t3087	384.149	-0.3145	0.120005	2.62073	0.0087742	0.0739697	0	4170450	4170905	2	FG
t0060	607.134	0.378142	0.144374	-2.61918	0.00881403	0.0741126	citC	1069977	1071020	7	H
t0155	653.086	0.324712	0.124086	-2.61684	0.00887486	0.0744806	0	1176292	1177698	7	G
t2086	725.78	-0.314945	0.120403	2.61576	0.00890288	0.0745723	0	3147614	3148522	1	S
t2642	1155.96	-0.520658	0.199279	2.61271	0.00898271	0.0748102	smpB	3718962	3719444	2	J
t3741	384.901	0.357116	0.136623	-2.61389	0.00895191	0.0748102	#N/A	#N/A	#N/A	#N/A
t4248	219.299	0.41777	0.159873	-2.61313	0.00897168	0.0748102	pilT	626585	627061	7	M
t0434	415.036	0.368694	0.141236	-2.61048	0.00904147	0.0750133	yfeN	1508739	1509500	1	S
t3361	975.596	-0.407458	0.156073	2.61069	0.0090359	0.0750133	hemX	4463684	4464853	4	H
t1988	2400.78	-0.488958	0.187778	2.60392	0.00921648	0.0761583	clpA	3045748	3048024	1	O
t4201	1046.24	0.380207	0.146	-2.60417	0.00920971	0.0761583	0	575312	576649	7	U
t4384	599.937	0.276326	0.106143	-2.60335	0.00923184	0.0761583	yjeJ	746181	747038	7	S
t0859	435.449	0.279091	0.107277	-2.60158	0.00927949	0.076263	erfK	1951316	1952245	1	S
t2769	867.946	-0.271774	0.104462	2.60165	0.00927764	0.076263	sprA	3851311	3852198	2	K
t0394	281.758	0.383986	0.147872	-2.59675	0.00941102	0.0767738	eutN	1470341	1471030	1	CQ
t0771	480.204	0.403781	0.15565	-2.59416	0.00948237	0.0767738	#N/A	#N/A	#N/A	#N/A
t1352	154.384	0.413953	0.159563	-2.59429	0.00947875	0.0767738	0	2413332	2413910	1	S
t3214	1699.58	-0.589595	0.227262	2.59435	0.00947712	0.0767738	ftsJ	4308090	4308716	2	J
t3868	424.456	0.378086	0.145716	-2.59467	0.00946827	0.0767738	0	205084	205569	3	K
t4226	735.31	0.407955	0.15703	-2.59794	0.00937857	0.0767738	0	603685	604719	7	D
t4291	873.39	0.319798	0.123207	-2.59561	0.00944224	0.0767738	samB	665455	666729	7	L
t4375	162.951	0.388721	0.14971	-2.59649	0.00941804	0.0767738	cutA	737840	738187	7	P
t0765	353.283	0.357387	0.138044	-2.58893	0.00962737	0.077791	fcl	1854715	1855680	1	GM
t1346	315.552	0.397932	0.153777	-2.58772	0.00966148	0.077791	0	2409562	2410134	1	L
t1742	744.165	-0.484288	0.187109	2.58826	0.00964622	0.077791	flgF	2810457	2811212	1	N
t4398	245.016	0.302644	0.117023	-2.58619	0.00970422	0.0779912	yjeN	757586	757963	7	-
t0018	1285.21	0.231721	0.0896767	-2.58396	0.00976745	0.078162	0	1019217	1021316	7	G
t1362	138.07	0.425345	0.164637	-2.58354	0.0097792	0.078162	0	2421521	2422042	1	S
t1920	3669.6	-0.634271	0.245395	2.5847	0.0097465	0.078162	0	2967035	2967439	1	K
t1973	539.918	-0.426024	0.164997	2.58201	0.0098227	0.0783661	lolA	3029725	3030339	1	M
t0534	833.597	0.364135	0.141262	-2.57773	0.00994528	0.0790259	lrhA	1609970	1610908	1	K
t3226	273.429	-0.368069	0.142816	2.57722	0.00995973	0.0790259	0	4318015	4318311	2	S
t3288	977.414	-0.351369	0.136287	2.57815	0.00993295	0.0790259	mreC	4382839	4383891	2	M
t0676	585.336	0.383719	0.149159	-2.57255	0.0100953	0.0790467	0	1762942	1764300	1	P
t1486	375.827	0.385725	0.149772	-2.57541	0.0100121	0.0790467	0	2536144	2536722	1	K
t1601	170.147	-0.417831	0.162373	2.57328	0.0100741	0.0790467	#N/A	#N/A	#N/A	#N/A
t1624	948.762	-0.446188	0.17333	2.57422	0.0100467	0.0790467	ribA	2680928	2681518	1	F
t1793	773.293	-0.453122	0.176208	2.57152	0.0101254	0.0790467	0	2854767	2855624	1	E
t2041	1067.68	-0.305806	0.118898	2.572	0.0101113	0.0790467	0	3100115	3101986	1	P
t2919	1769.88	-0.245265	0.0953269	2.57288	0.0100855	0.0790467	aas	4011357	4013516	2	I
t3888	851.69	-0.302485	0.117479	2.57479	0.0100301	0.0790467	dppD	224913	225896	3	P
t4284	182.824	0.394027	0.153045	-2.57458	0.0100361	0.0790467	0	659730	660026	7	-
t4044	1090.86	-0.678488	0.263925	2.57076	0.0101476	0.0790787	0	411116	411427	3	S
t3637	981.377	0.303058	0.117917	-2.5701	0.010167	0.0790886	rbsA	4742447	4743952	3	G
t0453	582.316	0.279501	0.108989	-2.56449	0.0103326	0.0801376	0	1525078	1526313	1	P
t1223	324.233	0.31995	0.124801	-2.56368	0.0103569	0.0801376	btuD	2290981	2291730	1	H
t1440	147.703	0.422166	0.164658	-2.5639	0.0103503	0.0801376	marA	2486695	2487129	1	K
t1411	531.701	0.293432	0.114494	-2.56286	0.0103814	0.0801614	0	2456874	2458163	1	P
t3335	692.808	-0.362884	0.141629	2.56221	0.0104008	0.0801614	yigL	4438803	4439603	4	S
t3838	857.865	0.34125	0.13321	-2.56173	0.0104151	0.0801614	0	172417	173298	3	G
t4191	725.097	0.362937	0.141769	-2.56007	0.0104652	0.0804052	yjcO	563651	564340	7	S
t1993	4871.9	-0.656734	0.256782	2.55755	0.0105412	0.0808469	ybjX	3052257	3053207	1	S
t0017	262.024	0.429544	0.168207	-2.55367	0.0106595	0.0813601	0	1018393	1018836	7	K
t0393	397.383	0.391818	0.153626	-2.55047	0.0107577	0.0813601	eutD	1469284	1470300	1	C
t1942	842.353	-0.263844	0.103401	2.55167	0.0107208	0.0813601	mukF	2992386	2993708	1	D
t2122	2364.75	-0.683581	0.26798	2.55086	0.0107457	0.0813601	nadA	3187121	3188164	1	F
t3188	473.317	-0.288478	0.113077	2.55116	0.0107366	0.0813601	0	4280992	4281627	2	GM
t3252	363.219	-0.381802	0.149769	2.54928	0.0107946	0.0813601	0	4345800	4346267	2	G
t3614	2745.3	-0.584513	0.228864	2.55398	0.0106501	0.0813601	glnA	4715325	4716734	5	F
t4134	927.295	0.289906	0.113717	-2.54938	0.0107916	0.0813601	malF	486807	488351	7	U
t4214	412.767	0.432323	0.169331	-2.55312	0.0106762	0.0813601	dmsC	594090	594863	7	S
t4639	557.4	0.2619	0.102715	-2.54978	0.0107792	0.0813601	lasT	1000634	1001320	7	J
t1262	487.894	0.425031	0.166795	-2.54823	0.010827	0.0814641	spiA	2336213	2337706	1	NU
t3754	982.908	0.298328	0.117128	-2.54703	0.0108644	0.0816045	mgtC	78486	79181	3	S
t1042	661.592	0.295866	0.116342	-2.54308	0.010988	0.0823641	ftsI	2125544	2127289	1	D
t1756	874.287	-0.519947	0.204495	2.5426	0.0110033	0.0823641	yceB	2821960	2822586	1	S
t2113	680.951	-0.258324	0.101639	2.54159	0.011035	0.0824602	galK	3178316	3179464	1	F
t1052	221.708	0.377105	0.148553	-2.53852	0.0111323	0.0829034	0	2137760	2138338	1	F
t2024	965.651	-0.76103	0.299761	2.53879	0.0111237	0.0829034	grxA	3082671	3082934	1	O
t1783	359.016	-0.367774	0.144948	2.53727	0.011172	0.0830569	0	2844848	2845402	1	S
t1169	11769.6	-0.727902	0.287104	2.53533	0.0112342	0.0832361	gapA	2237916	2238911	1	F
t4266	556.628	0.305973	0.12066	-2.53583	0.011218	0.0832361	0	641155	642054	7	S
t0685	318.056	0.285215	0.112593	-2.53315	0.0113043	0.0835967	yohD	1771744	1772340	1	S
t1863	1963.83	-0.339281	0.133995	2.53203	0.0113403	0.0835967	pepN	2926364	2928976	1	E
t2958	5481.61	-0.594253	0.234648	2.53253	0.0113243	0.0835967	lysS	4048580	4050097	2	J
t3143	724.415	-0.257497	0.101733	2.5311	0.0113705	0.0836779	0	4235310	4236344	2	S
t0471	448.473	0.32016	0.126683	-2.52726	0.0114956	0.0844561	yfdC	1545339	1546280	1	P
t1000	287.765	0.341105	0.135111	-2.52463	0.0115819	0.0845484	0	2091140	2091796	1	S
t2374	1743.24	-0.546732	0.216521	2.52507	0.0115675	0.0845484	recR	3445780	3446385	1	L
t3215	2512.53	-0.662968	0.262529	2.52531	0.0115596	0.0845484	0	4308804	4309136	2	J
t4125	955.945	0.279282	0.110628	-2.52452	0.0115857	0.0845484	0	475595	477073	7	G
t1769	1923.04	-0.33295	0.132	2.52236	0.0116571	0.0849278	mdoH	2831762	2834305	1	M
t0703	230.314	0.402458	0.159661	-2.5207	0.0117123	0.0850458	yehE	1791512	1791793	1	S
t3383	3165.86	-0.613524	0.243382	2.52083	0.011708	0.0850458	gppA	4485323	4486804	4	F
t3346	2467.23	-0.387003	0.153651	2.51871	0.0117785	0.0853842	uvrD	4448792	4450954	4	L
t0024	1406.16	0.296993	0.118064	-2.51551	0.0118859	0.0858775	#N/A	#N/A	#N/A	#N/A
t4434	663.065	0.280057	0.111327	-2.51563	0.0118821	0.0858775	sgaT	793029	794459	7	U
t3910	713.272	0.257366	0.102405	-2.51322	0.0119634	0.0862944	yhjC	255847	256749	3	K
t2534	1984.45	-0.470939	0.187709	2.50888	0.0121113	0.0870829	pepD	3610724	3612181	1	E
t3116	485.831	-0.354211	0.141185	2.50885	0.0121126	0.0870829	0	4203223	4203579	2	S
t3743	1111.88	0.276004	0.110069	-2.50755	0.0121571	0.0872591	0	66343	67725	3	G
t1741	594.337	-0.445263	0.177673	2.50608	0.0122077	0.0873349	flgG	2809661	2810443	1	N
t4440	274.618	0.301588	0.120319	-2.50656	0.0121911	0.0873349	yjfY	797597	797872	7	S
t1208	362.727	0.401085	0.160291	-2.50222	0.0123416	0.0879553	0	2276904	2277863	1	S
t2082	273.418	-0.755173	0.301764	2.50253	0.012331	0.0879553	moaD	3144968	3145219	1	H
t3358	5359.54	-0.577513	0.230835	2.50184	0.0123549	0.0879553	cyaA	4459061	4461607	4	F
t0027	238.746	0.321634	0.128622	-2.50062	0.0123977	0.0879731	bcfF	1031342	1031860	7	NU
t3489	1116.45	-0.347157	0.13882	2.50076	0.0123927	0.0879731	murB	4580512	4581540	6	M
t2711	1276.16	-0.357025	0.142912	2.49822	0.0124819	0.088427	emrA	3801874	3803046	2	V
t0426	1664.76	-0.585371	0.234686	2.49427	0.0126216	0.0889061	ptsH	1500395	1500652	1	G
t1374	148.659	0.418457	0.167862	-2.49286	0.0126718	0.0889061	0	2431619	2432164	1	S
t1655	381.946	-0.29804	0.119554	2.49294	0.012669	0.0889061	oppD	2713442	2714449	1	P
t2915	710.117	-0.24891	0.0998436	2.49299	0.0126671	0.0889061	0	4007742	4008455	2	P
t3677	1293.38	0.300725	0.1205	-2.49564	0.012573	0.0889061	thdF	4787409	4788773	3	F
t3724	771.546	0.266098	0.106662	-2.49477	0.012604	0.0889061	0	47980	48765	3	K
t0043	1008.87	0.269541	0.108181	-2.49158	0.0127177	0.0890638	0	1049712	1051751	7	G
t0475	572.907	0.308346	0.123807	-2.49055	0.0127547	0.0890638	0	1549525	1550835	1	I
t1084	535.218	0.346292	0.139076	-2.48996	0.0127759	0.0890638	#N/A	#N/A	#N/A	#N/A
t4349	2868.81	-0.39496	0.158616	2.49004	0.0127728	0.0890638	tviE	709506	711242	7	M
t3077	716.191	-0.225534	0.0906398	2.48824	0.0128376	0.0893514	0	4161101	4161985	2	IQ
t0947	137.042	0.412899	0.166021	-2.48703	0.0128814	0.0893714	#N/A	#N/A	#N/A	#N/A
t3199	25422.3	-0.692915	0.278605	2.48709	0.0128792	0.0893714	0	4290903	4291787	2	S
t0770	631.361	0.34904	0.140429	-2.48553	0.012936	0.0896077	wzxC	1861846	1863324	1	S
t1143	275.311	0.423003	0.17028	-2.48415	0.012986	0.089811	0	2216040	2216633	1	K
t2875	1394.98	-0.465555	0.187475	2.4833	0.0130172	0.0898843	syd	3960043	3960588	2	S
t1712	672.441	-0.448579	0.180692	2.48256	0.0130441	0.0899284	0	2780266	2781090	1	F
t2445	1098.53	-0.531443	0.21414	2.48175	0.0130737	0.0899902	nusB	3518290	3518709	1	K
t1259	264.945	0.401816	0.161951	-2.4811	0.0130977	0.0900133	ssrB	2331978	2332616	1	KT
t3908	1103.56	0.285144	0.114979	-2.47996	0.0131398	0.0901608	yhjE	253073	254395	3	EGP
t0201	337.57	0.306564	0.123791	-2.47647	0.0132688	0.0909025	fhuD	1232519	1233409	7	P
t0119	517.877	0.369479	0.149349	-2.47393	0.0133636	0.0909434	leuO	1137319	1138263	7	K
t0291	2052.51	0.239941	0.0972054	-2.4684	0.013572	0.0909434	purL	1329965	1333852	1	F
t0342	2527.47	0.368294	0.149024	-2.47137	0.0134595	0.0909434	#N/A	#N/A	#N/A	#N/A
t0432	476.691	0.240607	0.0972706	-2.47358	0.0133766	0.0909434	yfeH	1506663	1507661	1	S
t0459	659.33	0.355625	0.144068	-2.46846	0.0135697	0.0909434	pgtP	1532598	1533989	1	G
t0664	574.758	0.277543	0.112352	-2.4703	0.0135001	0.0909434	galS	1750564	1751586	1	K
t0937	585.919	0.31557	0.127893	-2.46744	0.0136082	0.0909434	0	2029037	2030470	1	M
t1119	208.602	0.434053	0.175406	-2.47456	0.0133402	0.0909434	pagC	2200742	2201299	1	M
t1252	307.145	0.440826	0.178529	-2.46921	0.0135411	0.0909434	ttrC	2325222	2326244	1	C
t1313	2588.1	-0.557159	0.22539	2.47198	0.0134366	0.0909434	slyB	2376117	2376584	1	M
t1326	234.952	0.371697	0.150211	-2.4745	0.0133423	0.0909434	0	2389103	2389681	1	C
t1646	784.597	-0.419758	0.169901	2.4706	0.0134886	0.0909434	yciC	2706118	2706861	1	S
t1739	663.151	-0.404317	0.163843	2.46771	0.013598	0.0909434	flgI	2807799	2808902	1	N
t2108	654.737	-0.314782	0.127459	2.46966	0.0135241	0.0909434	modE	3172607	3173395	1	H
t2238	171882	-0.719337	0.291349	2.46899	0.0135496	0.0909434	cspE	3304527	3304736	1	K
t2361	1094	-0.660577	0.267233	2.47191	0.0134392	0.0909434	cueR	3428249	3428665	1	K
t3995	714.33	0.495745	0.200972	-2.46674	0.0136349	0.090983	0	354596	355171	3	C
t3759	363.322	0.340327	0.13801	-2.46597	0.0136644	0.0910402	fidL	85575	86039	3	-
t0666	672.602	0.322151	0.13089	-2.46124	0.013846	0.0914126	#N/A	#N/A	#N/A	#N/A
t1107	179.936	0.43148	0.175278	-2.46169	0.0138285	0.0914126	0	2193789	2194202	1	S
t1734	5488.75	-0.525489	0.213447	2.46191	0.0138199	0.0914126	rne	2799982	2803185	1	J
t1797	2653.2	-0.421685	0.171175	2.46347	0.0137599	0.0914126	putA	2860508	2864470	1	CEK
t2910	733.346	-0.361831	0.146913	2.46289	0.0137821	0.0914126	thyA	4001504	4002298	2	F
t3827	1200.3	0.327309	0.132912	-2.46261	0.013793	0.0914126	lldP	156452	158107	3	U
t4032	897.327	0.270459	0.109918	-2.46056	0.013872	0.091446	yhfC	400380	401561	3	G
t2032	820.172	-0.4768	0.193911	2.45886	0.0139378	0.0916034	deoR	3090506	3091264	1	K
t4140	834.985	0.274823	0.11175	-2.45927	0.0139219	0.0916034	ubiA	494365	495237	7	H
t3884	976.603	0.251605	0.102361	-2.45801	0.0139708	0.0916822	#N/A	#N/A	#N/A	#N/A
t4168	1614.7	0.326128	0.132766	-2.45642	0.014033	0.0919519	0	538350	540416	7	V
t1040	10560	-0.716534	0.291777	2.45576	0.0140587	0.0919824	0	2124959	2125102	1	S
t0981	311.019	0.388708	0.158472	-2.45285	0.0141729	0.0925903	0	2070467	2071141	1	-
t0734	247.15	0.348853	0.142349	-2.45069	0.0142582	0.0927658	0	1815628	1816071	1	-
t0931	742.482	-0.41314	0.16859	2.45056	0.0142635	0.0927658	pgsA	2027238	2027786	1	I
t4185	387.212	0.344878	0.1407	-2.45116	0.0142398	0.0927658	nrfC	557366	558037	7	C
t3547	230.355	-0.368994	0.150627	2.44971	0.0142969	0.092845	0	4651926	4652123	5	S
t3021	309.385	-0.423424	0.17294	2.44838	0.0143498	0.09305	0	4110719	4111045	2	S
t0809	936.647	0.333534	0.136277	-2.44748	0.0143861	0.0931467	phsA	1907549	1909825	1	C
t4209	305.975	0.421896	0.172434	-2.44671	0.0144168	0.0932076	0	587744	588010	7
t2923	1338.79	-0.467144	0.191118	2.44427	0.0145147	0.0937016	lysA	4016890	4018152	2	E
t1299	2432.41	-0.554978	0.22729	2.44171	0.0146178	0.0939499	sodB	2365162	2365743	1	C
t2966	884.775	-0.310948	0.12731	2.44244	0.0145882	0.0939499	0	4056279	4057259	2	J
t3535	708.381	-0.356809	0.146118	2.44192	0.0146095	0.0939499	yiiR	4640165	4640593	5	S
t0366	535.655	0.356221	0.145962	-2.4405	0.0146667	0.094126	0	1437313	1438581	1	EG
t4450	755.161	0.276274	0.113258	-2.43933	0.0147146	0.0942945	0	804418	805557	7	-
t2117	573.229	-0.299861	0.123031	2.43728	0.0147981	0.0946902	0	3182341	3183420	1	U
t0014	650.275	0.280331	0.115043	-2.43675	0.0148199	0.094691	0	1016364	1017311	7	K
t4232	1207.18	0.311256	0.127901	-2.43357	0.0149505	0.0953862	0	609942	611285	7	S
t4498	840.662	0.262524	0.107968	-2.4315	0.0150365	0.0957948	0	854158	855561	7	S
t0769	597.041	0.365252	0.150355	-2.42926	0.0151296	0.0958589	wcaJ	1860350	1861744	1	M
t0891	730.389	0.276254	0.113774	-2.42809	0.0151784	0.0958589	0	1992768	1994471	1	T
t2964	559.69	-0.472644	0.19446	2.43054	0.0150761	0.0958589	0	4055381	4055728	2	S
t3750	749.276	0.36823	0.151529	-2.4301	0.0150948	0.0958589	0	74019	75128	3	H
t4133	665.095	0.299898	0.123478	-2.42876	0.0151505	0.0958589	malG	485902	486792	7	U
t4220	124.919	0.494998	0.203824	-2.42856	0.0151591	0.0958589	0	599102	599389	7	K
t0424	1424.22	-0.527575	0.217441	2.42629	0.0152539	0.0959985	crr	1498069	1498578	1	G
t0599	603.779	0.283476	0.116849	-2.42599	0.0152665	0.0959985	ada	1684911	1685972	1	F
t4395	1789.04	-0.50969	0.210026	2.4268	0.0152326	0.0959985	frdA	752760	754550	7	C
t0075	755.956	0.326311	0.134587	-2.42453	0.0153282	0.0962478	caiT	1087838	1089355	7	M
t0010	433.404	0.340535	0.140592	-2.42215	0.015429	0.0965172	0	1011436	1012149	7	S
t1242	183.732	0.389716	0.160968	-2.42108	0.0154743	0.0965172	0	2313444	2313860	1	S
t2727	1441.04	-0.719217	0.296982	2.42175	0.015446	0.0965172	csrA	3811051	3811236	2	J
t3779	1303.65	0.337243	0.139304	-2.42091	0.0154817	0.0965172	#N/A	#N/A	#N/A	#N/A
t4213	349.704	0.38816	0.160331	-2.42099	0.0154784	0.0965172	#N/A	#N/A	#N/A	#N/A
t4279	501.172	0.367213	0.15184	-2.41843	0.0155878	0.0970402	0	654453	654995	7	S
t1652	1257.51	-0.576258	0.238394	2.41724	0.0156385	0.0972173	0	2711180	2711509	1	S
t3273	722.814	-0.40872	0.169166	2.41609	0.015688	0.0973862	0	4366363	4366992	2	K
t3623	2865.6	-0.565444	0.234247	2.41388	0.0157837	0.0978411	dsbA	4727512	4728135	5	M
t2967	861.747	-0.347724	0.144152	2.4122	0.0158565	0.0980482	0	4057375	4058034	2	S
t3664	558.687	0.331643	0.137493	-2.41207	0.0158621	0.0980482	0	4774320	4775090	3	E
t3245	2053.36	-0.255467	0.106014	2.40974	0.015964	0.0985385	arcB	4331853	4334189	2	T
t2194	693.729	-0.3122	0.129711	2.40689	0.0160892	0.0986143	nagD	3264790	3265542	1	G
t3187	396.82	-0.295492	0.122694	2.40837	0.0160238	0.0986143	0	4280350	4280925	2	S
t3377	1006.52	-0.285786	0.118737	2.40689	0.0160892	0.0986143	wecB	4478211	4479341	4	M
t4229	296.33	0.41373	0.171845	-2.40758	0.0160589	0.0986143	0	608041	608346	7	-
t4611	789.913	0.267803	0.111201	-2.40827	0.0160281	0.0986143	deoA	971205	972527	7	F
t1358	260.243	0.401093	0.166689	-2.40623	0.0161182	0.0986168	0	2417279	2418163	1	S
t4285	371.059	0.326059	0.135527	-2.40585	0.0161348	0.0986168	0	660104	660562	7	-
t1074	647.643	0.289162	0.12039	-2.40188	0.0163109	0.0994263	dadA	2156887	2158185	1	E
t3531	764.607	-0.276008	0.114915	2.40184	0.0163128	0.0994263	glpF	4635722	4636567	5	U
t1372	498.433	0.360393	0.150097	-2.40107	0.0163472	0.099497	0	2428531	2430027	1	S
t1162	632.794	0.306322	0.127824	-2.39644	0.0165553	0.100483	#N/A	#N/A	#N/A	#N/A
t1356	338.678	0.368444	0.153717	-2.3969	0.0165342	0.100483	0	2415925	2417079	1	S
t0396	334.133	0.374949	0.156664	-2.39334	0.0166959	0.10062	eutJ	1472456	1473295	1	E
t1703	973.457	-0.321879	0.134492	2.39329	0.016698	0.10062	0	2769161	2770471	1	M
t2872	972.867	-0.43252	0.180706	2.39349	0.0166887	0.10062	0	3957854	3958303	2	C
t3378	930.43	-0.310792	0.129881	2.39289	0.0167162	0.10062	0	4479397	4480443	4	M
t3872	3928.56	-0.518518	0.216671	2.39311	0.0167061	0.10062	yiaF	207884	208594	3	S
t4164	765.056	0.350395	0.146402	-2.39338	0.0166941	0.10062	0	519033	520340	7	MU
t0110	337.208	0.290919	0.121672	-2.39101	0.0168021	0.100859	yabJ	1126160	1126867	7	H
t2913	1641.13	-0.541742	0.226527	2.39151	0.0167792	0.100859	0	4005652	4006182	2	L
t1461	396.358	0.371411	0.155396	-2.39009	0.0168442	0.100957	0	2505574	2506599	1	E
t3710	555.52	0.264942	0.110871	-2.38964	0.0168648	0.100957	hslS	33792	34220	3	O
t1080	126.54	0.40574	0.169876	-2.38845	0.0169196	0.101147	0	2163774	2164028	1	S
t2828	656.495	-0.254651	0.106856	2.38312	0.0171667	0.102483	surE	3905252	3906013	2	F
t1949	729.737	-0.297718	0.125001	2.38173	0.0172315	0.10273	lpxK	2998753	2999730	1	I
t0854	285.157	0.342134	0.143783	-2.37952	0.0173351	0.103067	cbiO	1946527	1947342	1	F
t3286	760.178	-0.401317	0.168655	2.37952	0.0173353	0.103067	yhdE	4381746	4382339	2	D
t0811	323.272	0.37338	0.157041	-2.3776	0.0174259	0.103465	phsC	1910415	1911179	1	C
t4207	1214.59	0.353886	0.148993	-2.37518	0.0175404	0.104003	fumB	584515	586161	7	C
t0037	893.196	0.283505	0.119403	-2.37435	0.0175801	0.104097	0	1041472	1042965	7	P
[truncated: 3,912 more rows]

## Sheet: WTvsLAT2
Gene ID	Base mean	log2(FC)	StdErr	Wald-Stats	p-value	p-adj	Gene Name	Start	End	Fragment Number	COG category
[truncated: 4,649 more rows]
